# Supplementary material for: 1-(1-Benzofuran-2-yl)ethanone O-(4-chloro­benz­yl)oxime
Source: Acta Crystallogr Sect E Struct Rep Online. 2012 Oct 20;68(Pt 11):o3178. doi: 10.1107/S1600536812042675 (PMC3515271; doi:10.1107/S1600536812042675)
Supplement: Supplementary file 1 [file e-68-o3178-sup1.cif]

##############################################################################
#                                                                            #
# This CIF contains the data in a paper accepted for publication in          #
# Acta Crystallographica Section E. It conforms to the requirements of       #
# Notes for Authors for Acta Crystallographica Section E, and has been       #
# peer reviewed under the auspices of the IUCr Commission on Journals.       #
#                                                                            #
# Full details of the Crystallographic Information File format               #
# are given in the paper "The Crystallographic Information File (CIF):       #
# a New Standard Archive File for Crystallography" by S. R. Hall, F. H.      #
# Allen and I. D. Brown [Acta Cryst. (1991), A47, 655-685].                  #
#                                                                            #
# The current version of the core CIF dictionary is obtainable from          #
# ftp://ftp.iucr.org/pub/cif_core.dic.                                       #
#                                                                            #
# Software is freely available for graphical display of the structure(s)     #
# in this CIF. For information consult the CIF software page                 #
# http://www.iucr.org/resources/cif/software.                                #
#                                                                            #
# This file may be used for bona fide research purposes within the           #
# scientific community so long as proper attribution is given to the journal # 
# article from which it was obtained.                                        #
#                                                                            #
##############################################################################
data_I
_audit_creation_method     SHELXL-97
_chemical_name_systematic
;
1-(1-Benzofuran-2-yl)ethanone <i>O</i>-(4-chlorobenzyl)oxime
;
_chemical_name_common     ?
_chemical_formula_moiety     'C17 H14 Cl N O2'
_chemical_formula_sum     'C17 H14 Cl N O2'
_chemical_formula_iupac     'C17 H14 Cl N O2'
_chemical_formula_weight     299.74
_chemical_melting_point_gt     377
_chemical_melting_point_lt     378
_symmetry_cell_setting     triclinic
_symmetry_space_group_name_H-M     'P -1'
_symmetry_space_group_name_HALL     '-P 1'
loop_
    _symmetry_equiv_pos_as_xyz
    'x, y, z'
    '-x, -y, -z'
_cell_length_a     5.8842(4)
_cell_length_b     7.1173(6)
_cell_length_c     17.2313(16)
_cell_angle_alpha     93.802(7)
_cell_angle_beta     97.998(7)
_cell_angle_gamma     95.363(7)
_cell_volume     709.19(10)
_cell_formula_units_Z     2
_cell_measurement_reflns_used     3128
_cell_measurement_theta_min     2.39
_cell_measurement_theta_max     28.92
_cell_measurement_temperature     130(2)
_exptl_crystal_description     lath
_exptl_crystal_colour     colourless
_exptl_crystal_size_max     0.50
_exptl_crystal_size_mid     0.40
_exptl_crystal_size_min     0.05
_exptl_crystal_density_diffrn     1.404
_exptl_crystal_density_meas     ?
_exptl_crystal_density_method     'not measured'
_exptl_crystal_F_000     312
_exptl_absorpt_coefficient_mu     0.273
_exptl_absorpt_correction_type     multi-scan
_exptl_absorpt_process_details
;
(CrysAlisPro; Agilent, 2010)
;
_exptl_absorpt_correction_T_min     0.7832
_exptl_absorpt_correction_T_max     1.0000
_exptl_special_details     ?
_diffrn_ambient_temperature     130(2)
_diffrn_radiation_type     MoK\a
_diffrn_radiation_wavelength     0.71073
_diffrn_radiation_source     'Enhance (Mo) X-ray Source'
_diffrn_radiation_monochromator     graphite
_diffrn_measurement_device_type     'Agilent Xcalibur Atlas'
_diffrn_measurement_method     '\w scans'
_diffrn_detector_area_resol_mean     ?
_diffrn_reflns_number     9366
_diffrn_reflns_av_R_equivalents     0.0338
_diffrn_reflns_av_sigmaI/netI     0.0408
_diffrn_reflns_theta_min     2.39
_diffrn_reflns_theta_max     28.99
_diffrn_reflns_theta_full     25.00
_diffrn_measured_fraction_theta_max     0.907
_diffrn_measured_fraction_theta_full     1.000
_diffrn_reflns_limit_h_min     -8
_diffrn_reflns_limit_h_max     7
_diffrn_reflns_limit_k_min     -9
_diffrn_reflns_limit_k_max     9
_diffrn_reflns_limit_l_min     -22
_diffrn_reflns_limit_l_max     23
_diffrn_standards_number     ?
_diffrn_standards_interval_count     ?
_diffrn_standards_interval_time     ?
_diffrn_standards_decay_%     2
_refine_special_details
;
Refinement of <i>F</i>^2^ against ALL reflections. The weighted <i>R</i>-factor
<i>wR</i> and goodness of fit <i>S</i> are based on <i>F</i>^2^, conventional
<i>R</i>-factors <i>R</i> are based on <i>F</i>, with <i>F</i> set to zero for
negative <i>F</i>^2^. The threshold expression of <i>F</i>^2^ >
\s(<i>F</i>^2^) is used only for calculating <i>R</i>-factors(gt) <i>etc</i>.
and is not relevant to the choice of reflections for refinement.
<i>R</i>-factors based on <i>F</i>^2^ are statistically about twice as large
as those based on <i>F</i>, and <i>R</i>- factors based on ALL data will be
even larger.
;
_reflns_number_total     3407
_reflns_number_gt     2817
_reflns_threshold_expression     >2\s(I)
_refine_ls_structure_factor_coef     Fsqd
_refine_ls_matrix_type     full
_refine_ls_R_factor_all     0.0695
_refine_ls_R_factor_gt     0.0560
_refine_ls_wR_factor_gt     0.1292
_refine_ls_wR_factor_ref     0.1374
_refine_ls_goodness_of_fit_ref     1.096
_refine_ls_restrained_S_all     1.096
_refine_ls_number_reflns     3407
_refine_ls_number_parameters     191
_refine_ls_number_restraints     0
_refine_ls_hydrogen_treatment     constr
_refine_ls_weighting_scheme     calc
_refine_ls_weighting_details
         'calc w=1/[\s^2^(Fo^2^)+(0.0487P)^2^+0.7613P] where P=(Fo^2^+2Fc^2^)/3'
_atom_sites_solution_hydrogens     geom
_atom_sites_solution_primary     direct
_atom_sites_solution_secondary     difmap
_refine_ls_shift/su_max     0.000
_refine_ls_shift/su_mean     0.000
_refine_diff_density_max     0.765
_refine_diff_density_min     -0.309
_refine_ls_extinction_method     none
_refine_ls_extinction_coef     ?
loop_
    _atom_type_symbol
    _atom_type_description
    _atom_type_scat_dispersion_real
    _atom_type_scat_dispersion_imag
    _atom_type_scat_source
    'C' 'C' 0.0033 0.0016
                         'International Tables Vol C Tables 4.2.6.8 and 6.1.1.4'
    'Cl' 'Cl' 0.1484 0.1585
                         'International Tables Vol C Tables 4.2.6.8 and 6.1.1.4'
    'N' 'N' 0.0061 0.0033
                         'International Tables Vol C Tables 4.2.6.8 and 6.1.1.4'
    'O' 'O' 0.0106 0.0060
                         'International Tables Vol C Tables 4.2.6.8 and 6.1.1.4'
    'H' 'H' 0.0000 0.0000
                         'International Tables Vol C Tables 4.2.6.8 and 6.1.1.4'
_computing_data_collection
;
CrysAlisPro (Agilent, 2010)
;
_computing_cell_refinement
;
CrysAlisPro (Agilent, 2010)
;
_computing_data_reduction
;
CrysAlisPro (Agilent, 2010)
;
_computing_structure_solution     'SHELXS-97 (Sheldrick, 2008)'
_computing_structure_refinement     'SHELXL-97 (Sheldrick, 2008)'
_computing_molecular_graphics     'ORTEP-3 for Windows (Farrugia, 1997)'
_computing_publication_material
                                   'WINGX (Farrugia, 1999), PLATON (Spek, 2009)'
loop_
    _atom_site_type_symbol
    _atom_site_label
    _atom_site_fract_x
    _atom_site_fract_y
    _atom_site_fract_z
    _atom_site_U_iso_or_equiv
    _atom_site_adp_type
    _atom_site_calc_flag
    _atom_site_refinement_flags
    _atom_site_occupancy
    _atom_site_symmetry_multiplicity
    _atom_site_disorder_assembly
    _atom_site_disorder_group
    O O1 0.8938(2) 0.1648(2) 0.67864(8) 0.0185(3) Uani d . 1 1 . .
    C C2 0.6830(4) 0.2349(3) 0.65738(13) 0.0178(4) Uani d . 1 1 . .
    C C3 0.5839(4) 0.2838(3) 0.72112(13) 0.0190(4) Uani d . 1 1 . .
    H H3 0.4404 0.3350 0.7210 0.023 Uiso calc R 1 1 . .
    C C4 0.7371(4) 0.2436(3) 0.78881(13) 0.0188(4) Uani d . 1 1 . .
    C C5 0.7372(4) 0.2580(3) 0.87016(13) 0.0218(5) Uani d . 1 1 . .
    H H5 0.6144 0.3090 0.8921 0.026 Uiso calc R 1 1 . .
    C C6 0.9194(4) 0.1967(3) 0.91800(13) 0.0242(5) Uani d . 1 1 . .
    H H6 0.9209 0.2054 0.9733 0.029 Uiso calc R 1 1 . .
    C C7 1.1032(4) 0.1214(3) 0.88624(13) 0.0228(5) Uani d . 1 1 . .
    H H7 1.2259 0.0798 0.9205 0.027 Uiso calc R 1 1 . .
    C C8 1.1080(4) 0.1070(3) 0.80611(13) 0.0200(4) Uani d . 1 1 . .
    H H8 1.2312 0.0567 0.7843 0.024 Uiso calc R 1 1 . .
    C C9 0.9240(4) 0.1697(3) 0.75924(12) 0.0171(4) Uani d . 1 1 . .
    C C10 0.6054(4) 0.2459(3) 0.57402(13) 0.0190(4) Uani d . 1 1 . .
    C C11 0.3554(4) 0.2650(4) 0.54716(14) 0.0249(5) Uani d . 1 1 . .
    H H11A 0.3417 0.3809 0.5200 0.037 Uiso calc R 1 1 . .
    H H11B 0.2732 0.2712 0.5928 0.037 Uiso calc R 1 1 . .
    H H11C 0.2881 0.1553 0.5112 0.037 Uiso calc R 1 1 . .
    N N12 0.7611(3) 0.2386(3) 0.52841(10) 0.0206(4) Uani d . 1 1 . .
    O O13 0.6618(3) 0.2504(2) 0.44972(9) 0.0224(4) Uani d . 1 1 . .
    C C14 0.8445(4) 0.2641(3) 0.40298(13) 0.0230(5) Uani d . 1 1 . .
    H H14A 0.9267 0.1491 0.4058 0.028 Uiso calc R 1 1 . .
    H H14B 0.9564 0.3751 0.4231 0.028 Uiso calc R 1 1 . .
    C C15 0.7438(4) 0.2847(3) 0.31948(12) 0.0188(4) Uani d . 1 1 . .
    C C16 0.5159(4) 0.2194(3) 0.28902(13) 0.0194(4) Uani d . 1 1 . .
    H H16 0.4154 0.1687 0.3228 0.023 Uiso calc R 1 1 . .
    C C17 0.4342(4) 0.2276(3) 0.20982(13) 0.0196(4) Uani d . 1 1 . .
    H H17 0.2790 0.1825 0.1893 0.024 Uiso calc R 1 1 . .
    C C18 0.5821(4) 0.3024(3) 0.16110(12) 0.0205(4) Uani d . 1 1 . .
    C C19 0.8082(4) 0.3733(3) 0.19012(13) 0.0214(5) Uani d . 1 1 . .
    H H19 0.9070 0.4265 0.1564 0.026 Uiso calc R 1 1 . .
    C C20 0.8865(4) 0.3647(3) 0.26924(13) 0.0202(4) Uani d . 1 1 . .
    H H20 1.0403 0.4141 0.2898 0.024 Uiso calc R 1 1 . .
    Cl Cl21 0.48371(11) 0.30347(9) 0.06126(3) 0.03010(18) Uani d . 1 1 . .
loop_
    _atom_site_aniso_label
    _atom_site_aniso_U_11
    _atom_site_aniso_U_22
    _atom_site_aniso_U_33
    _atom_site_aniso_U_12
    _atom_site_aniso_U_13
    _atom_site_aniso_U_23
    O1 0.0128(7) 0.0216(8) 0.0222(7) 0.0061(6) 0.0031(6) 0.0021(6)
    C2 0.0121(10) 0.0152(10) 0.0266(11) 0.0033(8) 0.0025(8) 0.0025(8)
    C3 0.0134(10) 0.0183(10) 0.0261(11) 0.0031(8) 0.0039(8) 0.0028(8)
    C4 0.0146(10) 0.0155(10) 0.0266(11) 0.0015(8) 0.0048(8) 0.0007(8)
    C5 0.0174(11) 0.0226(11) 0.0263(11) 0.0029(9) 0.0067(9) 0.0006(9)
    C6 0.0239(12) 0.0281(12) 0.0210(11) 0.0040(9) 0.0033(9) 0.0018(9)
    C7 0.0176(11) 0.0241(12) 0.0266(11) 0.0037(9) 0.0006(9) 0.0052(9)
    C8 0.0145(10) 0.0176(11) 0.0283(11) 0.0029(8) 0.0038(9) 0.0020(8)
    C9 0.0139(10) 0.0148(10) 0.0226(10) -0.0001(8) 0.0045(8) 0.0011(8)
    C10 0.0164(10) 0.0164(10) 0.0244(11) 0.0037(8) 0.0030(8) 0.0010(8)
    C11 0.0169(11) 0.0315(13) 0.0267(11) 0.0068(9) 0.0015(9) 0.0032(9)
    N12 0.0173(9) 0.0251(10) 0.0198(9) 0.0050(7) 0.0011(7) 0.0025(7)
    O13 0.0158(8) 0.0330(9) 0.0192(8) 0.0062(6) 0.0025(6) 0.0037(6)
    C14 0.0147(10) 0.0314(13) 0.0239(11) 0.0054(9) 0.0042(9) 0.0021(9)
    C15 0.0168(10) 0.0170(11) 0.0233(11) 0.0047(8) 0.0036(8) 0.0006(8)
    C16 0.0159(10) 0.0187(11) 0.0251(11) 0.0037(8) 0.0068(8) 0.0022(8)
    C17 0.0145(10) 0.0181(10) 0.0259(11) 0.0040(8) 0.0013(8) -0.0003(8)
    C18 0.0248(11) 0.0174(11) 0.0202(10) 0.0074(9) 0.0041(9) 0.0005(8)
    C19 0.0206(11) 0.0182(11) 0.0273(11) 0.0027(8) 0.0087(9) 0.0030(8)
    C20 0.0145(10) 0.0179(11) 0.0278(11) 0.0009(8) 0.0044(8) -0.0014(8)
    Cl21 0.0352(4) 0.0342(3) 0.0212(3) 0.0077(3) 0.0019(2) 0.0033(2)
_geom_special_details
;
All e.s.d.'s (except the e.s.d. in the dihedral angle between two l.s. planes)
are estimated using the full covariance matrix. The cell e.s.d.'s are taken
into account individually in the estimation of e.s.d.'s in distances, angles
and torsion angles; correlations between e.s.d.'s in cell parameters are only
used when they are defined by crystal symmetry. An approximate (isotropic)
treatment of cell e.s.d.'s is used for estimating e.s.d.'s involving l.s.
planes.
;
loop_
    _geom_bond_atom_site_label_1
    _geom_bond_atom_site_label_2
    _geom_bond_site_symmetry_2
    _geom_bond_distance
    _geom_bond_publ_flag
    O1 C9 . 1.373(2) ?
    O1 C2 . 1.391(2) ?
    C2 C3 . 1.354(3) ?
    C2 C10 . 1.455(3) ?
    C3 C4 . 1.433(3) ?
    C3 H3 . 0.9500 ?
    C4 C5 . 1.399(3) ?
    C4 C9 . 1.405(3) ?
    C5 C6 . 1.382(3) ?
    C5 H5 . 0.9500 ?
    C6 C7 . 1.411(3) ?
    C6 H6 . 0.9500 ?
    C7 C8 . 1.382(3) ?
    C7 H7 . 0.9500 ?
    C8 C9 . 1.385(3) ?
    C8 H8 . 0.9500 ?
    C10 N12 . 1.289(3) ?
    C10 C11 . 1.501(3) ?
    C11 H11A . 0.9800 ?
    C11 H11B . 0.9800 ?
    C11 H11C . 0.9800 ?
    N12 O13 . 1.411(2) ?
    O13 C14 . 1.430(3) ?
    C14 C15 . 1.500(3) ?
    C14 H14A . 0.9900 ?
    C14 H14B . 0.9900 ?
    C15 C16 . 1.395(3) ?
    C15 C20 . 1.399(3) ?
    C16 C17 . 1.389(3) ?
    C16 H16 . 0.9500 ?
    C17 C18 . 1.386(3) ?
    C17 H17 . 0.9500 ?
    C18 C19 . 1.389(3) ?
    C18 Cl21 . 1.738(2) ?
    C19 C20 . 1.384(3) ?
    C19 H19 . 0.9500 ?
    C20 H20 . 0.9500 ?
loop_
    _geom_angle_atom_site_label_1
    _geom_angle_atom_site_label_2
    _geom_angle_atom_site_label_3
    _geom_angle_site_symmetry_1
    _geom_angle_site_symmetry_3
    _geom_angle
    _geom_angle_publ_flag
    C9 O1 C2 . . 105.57(15) ?
    C3 C2 O1 . . 111.63(18) ?
    C3 C2 C10 . . 130.7(2) ?
    O1 C2 C10 . . 117.67(17) ?
    C2 C3 C4 . . 106.82(19) ?
    C2 C3 H3 . . 126.6 ?
    C4 C3 H3 . . 126.6 ?
    C5 C4 C9 . . 118.6(2) ?
    C5 C4 C3 . . 135.9(2) ?
    C9 C4 C3 . . 105.50(19) ?
    C6 C5 C4 . . 118.7(2) ?
    C6 C5 H5 . . 120.7 ?
    C4 C5 H5 . . 120.7 ?
    C5 C6 C7 . . 121.3(2) ?
    C5 C6 H6 . . 119.4 ?
    C7 C6 H6 . . 119.4 ?
    C8 C7 C6 . . 121.2(2) ?
    C8 C7 H7 . . 119.4 ?
    C6 C7 H7 . . 119.4 ?
    C7 C8 C9 . . 116.6(2) ?
    C7 C8 H8 . . 121.7 ?
    C9 C8 H8 . . 121.7 ?
    O1 C9 C8 . . 125.81(19) ?
    O1 C9 C4 . . 110.48(18) ?
    C8 C9 C4 . . 123.7(2) ?
    N12 C10 C2 . . 116.27(19) ?
    N12 C10 C11 . . 124.8(2) ?
    C2 C10 C11 . . 118.90(18) ?
    C10 C11 H11A . . 109.5 ?
    C10 C11 H11B . . 109.5 ?
    H11A C11 H11B . . 109.5 ?
    C10 C11 H11C . . 109.5 ?
    H11A C11 H11C . . 109.5 ?
    H11B C11 H11C . . 109.5 ?
    C10 N12 O13 . . 110.10(17) ?
    N12 O13 C14 . . 107.89(15) ?
    O13 C14 C15 . . 108.84(17) ?
    O13 C14 H14A . . 109.9 ?
    C15 C14 H14A . . 109.9 ?
    O13 C14 H14B . . 109.9 ?
    C15 C14 H14B . . 109.9 ?
    H14A C14 H14B . . 108.3 ?
    C16 C15 C20 . . 118.7(2) ?
    C16 C15 C14 . . 122.46(19) ?
    C20 C15 C14 . . 118.80(19) ?
    C17 C16 C15 . . 120.7(2) ?
    C17 C16 H16 . . 119.6 ?
    C15 C16 H16 . . 119.6 ?
    C18 C17 C16 . . 119.2(2) ?
    C18 C17 H17 . . 120.4 ?
    C16 C17 H17 . . 120.4 ?
    C17 C18 C19 . . 121.4(2) ?
    C17 C18 Cl21 . . 119.18(17) ?
    C19 C18 Cl21 . . 119.38(17) ?
    C20 C19 C18 . . 118.7(2) ?
    C20 C19 H19 . . 120.7 ?
    C18 C19 H19 . . 120.7 ?
    C19 C20 C15 . . 121.3(2) ?
    C19 C20 H20 . . 119.3 ?
    C15 C20 H20 . . 119.3 ?
loop_
    _geom_torsion_atom_site_label_1
    _geom_torsion_atom_site_label_2
    _geom_torsion_atom_site_label_3
    _geom_torsion_atom_site_label_4
    _geom_torsion_site_symmetry_1
    _geom_torsion_site_symmetry_2
    _geom_torsion_site_symmetry_3
    _geom_torsion_site_symmetry_4
    _geom_torsion
    _geom_torsion_publ_flag
    C9 O1 C2 C3 . . . . 0.5(2) ?
    C9 O1 C2 C10 . . . . -179.91(18) ?
    O1 C2 C3 C4 . . . . -0.2(2) ?
    C10 C2 C3 C4 . . . . -179.7(2) ?
    C2 C3 C4 C5 . . . . -179.0(2) ?
    C2 C3 C4 C9 . . . . -0.2(2) ?
    C9 C4 C5 C6 . . . . -0.9(3) ?
    C3 C4 C5 C6 . . . . 177.7(2) ?
    C4 C5 C6 C7 . . . . 0.2(3) ?
    C5 C6 C7 C8 . . . . 0.3(4) ?
    C6 C7 C8 C9 . . . . -0.1(3) ?
    C2 O1 C9 C8 . . . . 177.8(2) ?
    C2 O1 C9 C4 . . . . -0.7(2) ?
    C7 C8 C9 O1 . . . . -178.81(19) ?
    C7 C8 C9 C4 . . . . -0.6(3) ?
    C5 C4 C9 O1 . . . . 179.55(18) ?
    C3 C4 C9 O1 . . . . 0.6(2) ?
    C5 C4 C9 C8 . . . . 1.1(3) ?
    C3 C4 C9 C8 . . . . -177.9(2) ?
    C3 C2 C10 N12 . . . . 161.5(2) ?
    O1 C2 C10 N12 . . . . -17.9(3) ?
    C3 C2 C10 C11 . . . . -18.3(4) ?
    O1 C2 C10 C11 . . . . 162.22(19) ?
    C2 C10 N12 O13 . . . . 179.91(17) ?
    C11 C10 N12 O13 . . . . -0.3(3) ?
    C10 N12 O13 C14 . . . . 173.34(18) ?
    N12 O13 C14 C15 . . . . -177.74(17) ?
    O13 C14 C15 C16 . . . . -24.9(3) ?
    O13 C14 C15 C20 . . . . 158.05(19) ?
    C20 C15 C16 C17 . . . . 2.1(3) ?
    C14 C15 C16 C17 . . . . -174.9(2) ?
    C15 C16 C17 C18 . . . . -0.2(3) ?
    C16 C17 C18 C19 . . . . -1.5(3) ?
    C16 C17 C18 Cl21 . . . . 177.27(16) ?
    C17 C18 C19 C20 . . . . 1.3(3) ?
    Cl21 C18 C19 C20 . . . . -177.53(16) ?
    C18 C19 C20 C15 . . . . 0.7(3) ?
    C16 C15 C20 C19 . . . . -2.4(3) ?
    C14 C15 C20 C19 . . . . 174.7(2) ?
data_publication_text
_journal_date_recd_electronic     2012-10-11
_journal_date_accepted     2012-10-11
_journal_name_full     'Acta Crystallographica, Section E'
_journal_year     2012
_journal_volume     68
_journal_issue     11
_journal_page_first     o3178
_journal_page_last     o3178
_journal_paper_category     QO
_journal_paper_doi     10.1107/S1600536812042675
_journal_coeditor_code     BT6848
_publ_contact_author_name     'Andrzej K. Gzella'
_publ_contact_author_address
;
Department of Organic Chemistry
Poznan University of Medical Sciences
ul. Grunwaldzka 6, Pozna\'n, Poland
;
_publ_contact_author_email     akgzella@ump.edu.pl
_publ_contact_author_fax      48618546680
_publ_contact_author_phone      48618546679
_publ_section_title
;
1-(1-Benzofuran-2-yl)ethanone <i>O</i>-(4-chlorobenzyl)oxime
;
loop_
    _publ_author_name
    _publ_author_address
    'Kosmalski, Tomasz'
;Department of Organic Chemistry,
Ludwik Rydygier Collegium Medicum in Bydgoszcz,
Nicolaus Copernicus University in Torun, ul. A. Jurasza 2,
85-089 Bydgoszcz, Poland
;
    'Gzella, Andrzej K.'
;
Department of Organic Chemistry
Poznan University of Medical Sciences
ul. Grunwaldzka 6, 60-780 Pozna\'n, Poland,
Faculty of Pharmacy, Ludwik Rydygier Collegium Medicum in Bydgoszcz,
Nicolaus Copernicus University in Torun, ul. A. Jurasza 2,
85-089 Bydgoszcz, Poland
;
