# Supplementary material for: 1-(1-Benzofuran-2-yl)ethanone O-(4-chloro­benz­yl)oxime
Source: Acta Crystallogr Sect E Struct Rep Online. 2012 Oct 20;68(Pt 11):o3178. doi: 10.1107/S1600536812042675 (PMC3515271; doi:10.1107/S1600536812042675)
Supplement: Supplementary file 2 [file e-68-o3178-Isup2.hkl]

#
# h,k,l, Fc-squared, Fo-squared, sigma(Fo-squared) and status flag
#
data_I
_shelx_title ' TK1_130 in P-1, Kosmalski & Gzella '
_shelx_refln_list_code          4
_shelx_F_calc_maximum      153.66
_exptl_crystal_F_000       312.00
_reflns_d_resolution_high  0.7332
 
loop_
 _symmetry_equiv_pos_as_xyz
 'x, y, z'
 '-x, -y, -z'
 
_cell_length_a     5.8842
_cell_length_b     7.1173
_cell_length_c    17.2313
_cell_angle_alpha  93.802
_cell_angle_beta   97.998
_cell_angle_gamma  95.363
 
_shelx_F_squared_multiplier     1.000
 
loop_
 _refln_index_h
 _refln_index_k
 _refln_index_l
 _refln_F_squared_calc
 _refln_F_squared_meas
 _refln_F_squared_sigma
 _refln_observed_status
   1   0   0      951.20      993.62      9.28 o
   2   0   0       65.74       61.93      1.89 o
   3   0   0      336.07      359.35      8.18 o
   4   0   0       20.57       21.06      2.80 o
   5   0   0      465.67      520.26     22.43 o
   6   0   0      106.56      108.02     11.69 o
   7   0   0       15.73        9.39      2.86 o
  -7   1   0       68.79       67.17      5.33 o
  -6   1   0       56.73       66.59      6.09 o
  -5   1   0      115.46      102.09      6.76 o
  -4   1   0      366.86      351.91     13.05 o
  -3   1   0       43.06       46.00      3.93 o
  -2   1   0      110.93      109.49      3.57 o
  -1   1   0     3636.00     4471.13     22.99 o
   0   1   0        9.31       23.64      1.01 o
   1   1   0    11943.46    11773.30    136.27 o
   2   1   0       91.93       90.96      2.35 o
   3   1   0        1.06        2.94      0.79 o
   4   1   0        3.99        3.05      0.95 o
   5   1   0       10.99       13.45      4.06 o
   6   1   0       23.15       20.61      5.60 o
   7   1   0       95.65      104.19     12.88 o
  -7   2   0       14.39       13.74      2.88 o
  -6   2   0       16.19        8.75      3.70 o
  -5   2   0       29.70       39.39      2.55 o
  -4   2   0      205.26      214.70      6.17 o
  -3   2   0        0.47        3.10      1.04 o
  -2   2   0       26.61       35.78      1.69 o
  -1   2   0     4949.80     5675.34     15.64 o
   0   2   0    23612.38    24057.72    275.13 o
   1   2   0     1119.84     1077.77     15.63 o
   2   2   0       17.78       18.06      2.07 o
   3   2   0       25.33       24.33      1.47 o
   4   2   0        2.51       13.62      2.36 o
   5   2   0      168.72      155.05     22.55 o
   6   2   0       26.90       17.15      5.21 o
   7   2   0       32.30       43.19      8.89 o
  -7   3   0       46.81       49.74      6.34 o
  -6   3   0       33.93       32.43      3.50 o
  -5   3   0      152.36      154.32      6.78 o
  -4   3   0      522.33      556.95     11.61 o
  -3   3   0      272.09      316.45      5.96 o
  -2   3   0        8.50       25.55      1.52 o
  -1   3   0       81.16      127.36      3.50 o
   0   3   0       24.67       25.65      1.32 o
   1   3   0     5951.18     5854.32     39.52 o
   2   3   0       35.30       38.73      2.46 o
   3   3   0       15.29       21.90      1.77 o
   4   3   0        5.99        4.41      1.74 o
   5   3   0       13.77       13.47      2.30 o
   6   3   0      100.83      106.16     12.00 o
   7   3   0      106.29      127.60     14.37 o
  -6   4   0        4.30        4.82      1.83 o
  -5   4   0       54.43       61.57      3.97 o
  -4   4   0      538.98      593.38     14.90 o
  -3   4   0      533.86      603.97      8.75 o
  -2   4   0        3.88        6.26      1.06 o
  -1   4   0     1216.58     1340.14     17.55 o
   0   4   0      994.93     1059.93     11.98 o
   1   4   0     1803.21     1815.69     14.46 o
   2   4   0      625.29      577.82      9.35 o
   3   4   0        5.87        7.21      1.19 o
   4   4   0        8.57       13.96      2.27 o
   5   4   0        9.18       12.97      3.30 o
   6   4   0       14.95       15.78      5.02 o
  -6   5   0        0.51       -4.72      4.72 o
  -5   5   0        2.07        6.23      2.29 o
  -4   5   0       25.32       28.96      2.96 o
  -3   5   0      465.99      492.19     11.55 o
  -2   5   0       55.01       77.25      3.55 o
  -1   5   0        9.70       23.61      2.27 o
   0   5   0       98.62       89.76      6.28 o
   1   5   0      885.38      868.82     12.47 o
   2   5   0      392.70      378.74      7.80 o
   3   5   0       32.90       35.81      3.37 o
   4   5   0        3.75        4.37      1.78 o
   5   5   0        9.36       15.25      2.64 o
   6   5   0        2.97        7.43      4.22 o
  -6   6   0        6.74        8.66      5.33 o
  -5   6   0        7.92       12.44      3.71 o
  -4   6   0       55.39       65.11      5.60 o
  -3   6   0      225.48      231.04      8.44 o
  -2   6   0       34.63       43.88      3.06 o
  -1   6   0       11.37       24.66      3.25 o
   0   6   0      173.42      185.48      9.01 o
   1   6   0      205.92      197.69      9.38 o
   2   6   0      636.34      584.39     16.63 o
   3   6   0       11.19       10.91      2.80 o
   4   6   0       10.15        7.12      2.19 o
   5   6   0       34.68       35.06      7.43 o
  -6   7   0        2.95        0.88      3.83 o
  -5   7   0        0.00       -3.68      4.05 o
  -4   7   0       22.04       24.96      3.20 o
  -3   7   0      268.41      285.87     13.90 o
  -2   7   0       36.19       43.11      3.63 o
  -1   7   0        9.91       15.29      2.17 o
   0   7   0       30.42       32.06      4.30 o
   1   7   0      131.79      131.13      8.48 o
   2   7   0      159.05      147.73      9.18 o
   3   7   0      138.69      110.96     13.17 o
   4   7   0       13.65       22.77      4.23 o
  -4   8   0       12.68       14.84      5.57 o
  -3   8   0        0.18        8.93      4.53 o
  -2   8   0      348.86      335.81     21.18 o
  -1   8   0        0.63        2.76      3.95 o
   0   8   0       74.78       70.84      7.05 o
   1   8   0       44.46       70.51      9.95 o
   2   8   0       82.33      137.90     12.12 o
   3   8   0       70.20       69.61      9.69 o
  -1   9   0      111.98      103.60     12.70 o
   0   9   0        3.99        6.86      3.87 o
   1   9   0       17.33       26.07      6.76 o
   0  -9   1        3.48        3.09      4.21 o
   1  -9   1      103.45      106.74     12.81 o
   2  -9   1       48.63       39.36      7.72 o
  -3  -8   1       22.24       30.51      6.98 o
  -2  -8   1      487.68      455.42     17.52 o
  -1  -8   1       92.29       99.27      7.99 o
   0  -8   1      172.88      168.68     10.49 o
   1  -8   1       89.86       94.27     10.10 o
   2  -8   1       10.67       50.82      8.88 o
   3  -8   1      118.82      131.22     13.75 o
   4  -8   1        9.27       12.63      5.40 o
  -4  -7   1       39.25       49.75      7.47 o
  -3  -7   1       55.14      119.64      8.76 o
  -2  -7   1       27.11       55.01      5.93 o
  -1  -7   1       75.68       91.26      7.23 o
   0  -7   1       48.96       60.12      5.69 o
   1  -7   1      358.79      302.51     17.55 o
   2  -7   1        8.24       12.01      2.75 o
   3  -7   1       82.11       95.24      5.60 o
   4  -7   1       93.23       96.64      7.49 o
   5  -7   1        1.13        8.65      4.89 o
  -5  -6   1        0.00        8.21      7.04 o
  -4  -6   1       15.65       15.43      4.50 o
  -3  -6   1       53.58       50.30      8.84 o
  -2  -6   1      437.01      461.18     14.83 o
  -1  -6   1       34.31       49.43      4.96 o
   0  -6   1      367.13      296.09     24.37 o
   1  -6   1       52.75       56.48      3.20 o
   2  -6   1      252.38      230.34      7.36 o
   3  -6   1      245.35      242.89      9.71 o
   4  -6   1      141.23      141.75      7.90 o
   5  -6   1       10.49        8.72      2.31 o
   6  -6   1       62.74       58.03      9.94 o
  -5  -5   1       22.62       23.60      3.25 o
  -4  -5   1        0.98        5.98      2.25 o
  -3  -5   1       93.37      124.96      6.70 o
  -2  -5   1      153.78      160.26      5.36 o
  -1  -5   1      355.80      392.26      6.94 o
   0  -5   1      228.73      207.63      6.88 o
   1  -5   1      315.86      319.69      5.04 o
   2  -5   1      152.95      167.81      4.79 o
   3  -5   1        7.12       16.06      1.92 o
   4  -5   1      537.37      559.16     11.70 o
   5  -5   1        0.09        1.98      1.99 o
   6  -5   1        4.52        6.56      4.42 o
  -6  -4   1       42.78       34.89      7.06 o
  -5  -4   1       73.74       68.74      6.24 o
  -4  -4   1       43.51       47.94      2.85 o
  -3  -4   1       61.37       61.49      2.89 o
  -2  -4   1       54.96       73.33      3.25 o
  -1  -4   1      673.84      732.94      7.03 o
   0  -4   1       56.70       77.21      2.87 o
   1  -4   1       27.49       39.74      2.45 o
   2  -4   1      307.40      327.18      5.45 o
   3  -4   1       66.23       87.16      3.50 o
   4  -4   1       99.09      102.99      5.03 o
   5  -4   1       97.77       93.58      4.31 o
   6  -4   1       27.44       28.60      3.42 o
   7  -4   1       60.30       57.71      9.48 o
  -7  -3   1       48.42       57.08      9.97 o
  -6  -3   1        4.20        9.51      4.74 o
  -5  -3   1        0.06        2.20      2.04 o
  -4  -3   1        2.38        8.12      2.31 o
  -3  -3   1       58.18       52.46      2.27 o
  -2  -3   1      867.44      892.06     10.70 o
  -1  -3   1      498.53      560.47      9.92 o
   0  -3   1      204.47      199.09      4.12 o
   1  -3   1       69.21       72.03      2.06 o
   2  -3   1      416.82      451.90      6.51 o
   3  -3   1      128.75      146.34      3.55 o
   4  -3   1      510.09      477.88     15.37 o
   5  -3   1        6.36        7.93      1.31 o
   6  -3   1        4.13        5.50      2.23 o
   7  -3   1      107.39       97.34     13.76 o
  -7  -2   1       90.81       88.26     12.37 o
  -6  -2   1      117.05      108.32     12.24 o
  -5  -2   1      167.85      164.88     22.66 o
  -4  -2   1       85.51       96.51      3.55 o
  -3  -2   1      380.80      394.82      5.55 o
  -2  -2   1     1169.48     1116.86      8.77 o
  -1  -2   1     3918.24     4018.34     33.83 o
   0  -2   1     1207.10     1457.68     19.14 o
   1  -2   1        0.12        5.81      0.83 o
   2  -2   1      993.92     1183.23      8.93 o
   3  -2   1     1777.01     2133.37     20.73 o
   4  -2   1        0.31        2.60      1.11 o
   5  -2   1      593.19      493.49     27.99 o
   6  -2   1       25.60       24.96      3.53 o
   7  -2   1       31.30       33.93      5.63 o
  -7  -1   1        0.84        6.04      5.14 o
  -6  -1   1      246.49      270.74     18.36 o
  -5  -1   1       31.15       23.58      2.43 o
  -4  -1   1      114.82      110.14      3.89 o
  -3  -1   1      317.51      356.59      5.07 o
  -2  -1   1      402.99      408.09      6.24 o
  -1  -1   1      970.99     1007.71     17.92 o
   0  -1   1       97.44      103.13      1.54 o
   1  -1   1        2.66        4.66      0.50 o
   2  -1   1        5.27        7.18      1.13 o
   3  -1   1      127.41      157.28      5.12 o
   4  -1   1        0.01        1.23      0.54 o
   5  -1   1       33.59       35.55      4.56 o
   6  -1   1        1.35        0.89      2.70 o
   7  -1   1       11.59       10.32      2.30 o
  -7   0   1        4.78        6.62      2.82 o
  -6   0   1       21.91       28.93      6.48 o
  -5   0   1        5.69        7.25      1.65 o
  -4   0   1      512.78      597.60     15.07 o
  -3   0   1      552.77      576.91     16.30 o
  -2   0   1      351.98      354.47      5.37 o
  -1   0   1        2.68        5.79      0.85 o
   1   0   1       10.63       10.49      0.98 o
   2   0   1     3667.98     3986.97     22.08 o
   3   0   1     1200.62     1344.75     21.61 o
   4   0   1      113.38      113.34      5.45 o
   5   0   1      499.79      523.67     23.07 o
   6   0   1        2.96        0.90      3.07 o
   7   0   1        0.05        1.23      4.44 o
  -7   1   1        4.73        4.07      2.09 o
  -6   1   1      447.42      411.02     13.04 o
  -5   1   1       39.65       38.15      2.52 o
  -4   1   1      508.49      551.52     13.48 o
  -3   1   1     1287.21     1588.37     16.61 o
  -2   1   1      299.26      346.58      6.65 o
  -1   1   1     8516.51     9840.20     19.34 o
   0   1   1       46.14       48.00      1.50 o
   1   1   1       90.50       91.07      2.59 o
   2   1   1      538.53      546.54      5.98 o
   3   1   1      249.66      286.07      6.65 o
   4   1   1      130.11      134.69      7.22 o
   5   1   1       32.52       33.19      6.08 o
   6   1   1       86.19       96.92     11.35 o
   7   1   1        1.42        5.17      3.76 o
  -7   2   1       13.91        9.80      2.39 o
  -6   2   1        1.63        0.77      1.88 o
  -5   2   1      345.99      328.81      7.24 o
  -4   2   1      775.23      886.36     12.42 o
  -3   2   1        0.68        1.14      0.91 o
  -2   2   1      399.47      444.97      5.35 o
  -1   2   1      974.64     1053.71      7.30 o
   0   2   1     5989.18     6295.19     16.91 o
   1   2   1     2229.55     2125.14     25.00 o
   2   2   1     1079.15     1051.41     13.63 o
   3   2   1      104.82      101.52      3.57 o
   4   2   1      500.34      516.05      8.51 o
   5   2   1       46.12       44.85      7.94 o
   6   2   1       47.67       49.57      8.46 o
   7   2   1       15.22       16.98      5.68 o
  -7   3   1       18.15       12.35      2.52 o
  -6   3   1       78.52       69.33      6.70 o
  -5   3   1       70.74       83.58      5.14 o
  -4   3   1      169.99      212.91      7.30 o
  -3   3   1      913.60     1054.57     12.12 o
  -2   3   1      790.01      932.21     10.56 o
  -1   3   1     4312.61     4702.58     18.52 o
   0   3   1      195.09      185.50      3.59 o
   1   3   1       29.84       32.73      3.41 o
   2   3   1      645.67      640.89      8.16 o
   3   3   1      313.07      336.82      6.16 o
   4   3   1       42.43       42.56      2.70 o
   5   3   1       36.38       42.72      6.70 o
   6   3   1       52.87       65.50      9.18 o
   7   3   1        1.05        7.49      4.47 o
  -6   4   1       66.06       68.74      6.22 o
  -5   4   1      171.89      159.30      8.69 o
  -4   4   1       41.72       60.86      4.14 o
  -3   4   1        1.99        3.18      0.85 o
  -2   4   1      254.23      285.48      5.70 o
  -1   4   1      113.40      146.51      5.27 o
   0   4   1     1185.94     1237.17      9.90 o
   1   4   1      427.86      426.63      7.16 o
   2   4   1       23.18       27.01      1.82 o
   3   4   1       65.84       60.82      2.74 o
   4   4   1      121.92      122.52      5.50 o
   5   4   1        5.62        5.66      2.92 o
   6   4   1       31.30       42.92      7.87 o
  -6   5   1        3.93        3.70      3.05 o
  -5   5   1      148.21      156.65      8.84 o
  -4   5   1        2.93        1.22      1.30 o
  -3   5   1      343.03      371.52     13.71 o
  -2   5   1      676.49      716.00     10.88 o
  -1   5   1      623.49      633.05      7.33 o
   0   5   1      143.32      139.41      4.47 o
   1   5   1       86.58       99.29      6.72 o
   2   5   1      365.23      331.56     14.09 o
   3   5   1       83.10       84.09      4.35 o
   4   5   1       23.89       23.48      2.98 o
   5   5   1       76.37       74.96      7.18 o
   6   5   1        3.87        5.64      3.23 o
  -6   6   1       97.41       91.77     11.70 o
  -5   6   1       27.05       32.50      4.38 o
  -4   6   1      124.63      145.40     16.75 o
  -3   6   1      119.72      125.81      6.14 o
  -2   6   1        4.17       28.04      4.58 o
  -1   6   1      287.14      281.66      8.98 o
   0   6   1       83.39       90.02      6.34 o
   1   6   1       81.84       96.32      6.72 o
   2   6   1       46.18       64.86     13.03 o
   3   6   1        9.85       10.86      5.30 o
   4   6   1        0.20        4.15      5.17 o
   5   6   1       26.65       28.48      6.46 o
  -6   7   1        1.24       -4.86      5.22 o
  -5   7   1        0.72       -0.33      2.13 o
  -4   7   1        4.82        3.86      1.82 o
  -3   7   1       38.85       39.98      3.89 o
  -2   7   1      199.31      180.42      7.06 o
  -1   7   1       41.08       28.78      7.26 o
   0   7   1        0.20        2.57      4.59 o
   1   7   1       31.44       50.17     14.66 o
   2   7   1        9.93       20.68      3.84 o
   3   7   1       35.06       45.55     10.79 o
   4   7   1        9.71        9.43      4.36 o
  -4   8   1       29.02       30.91      4.96 o
  -3   8   1       77.25       73.41      7.21 o
  -2   8   1       34.62       75.74     10.79 o
  -1   8   1       32.07       27.73      6.29 o
   0   8   1       65.14       70.95      7.04 o
   1   8   1       77.08       84.36      7.42 o
   2   8   1       86.73       85.08      7.74 o
   3   8   1       12.57       22.19      5.58 o
   0   9   1       24.49       26.80      6.23 o
   1   9   1       43.92       49.36      8.55 o
  -1  -9   2        9.92       21.29      6.23 o
   0  -9   2        2.01       15.27      3.91 o
   1  -9   2      135.98      128.06     13.72 o
   2  -9   2        1.47       -1.62      3.59 o
  -3  -8   2       28.94       24.89      4.89 o
  -2  -8   2        7.07      106.14      8.82 o
  -1  -8   2       24.72       40.78      5.42 o
   0  -8   2        0.02       21.81      4.24 o
   1  -8   2       39.67       43.11      9.22 o
   2  -8   2       34.40       34.32      6.98 o
   3  -8   2      151.40      154.07     15.00 o
   4  -8   2       69.59       72.91     11.04 o
  -4  -7   2       10.56       22.02      4.52 o
  -3  -7   2      640.04      606.87     19.25 o
  -2  -7   2        9.62       18.78      3.76 o
  -1  -7   2       19.34       38.10      4.96 o
   0  -7   2      187.73      181.69      9.99 o
   1  -7   2       28.96       49.07      4.08 o
   2  -7   2      116.72      106.92      6.82 o
   3  -7   2       11.15       15.20      3.29 o
   4  -7   2       10.46       13.11      2.78 o
   5  -7   2       86.10       91.01     11.71 o
  -5  -6   2       22.47       26.63      4.50 o
  -4  -6   2        4.11        4.94      2.68 o
  -3  -6   2       15.41       34.99      5.21 o
  -2  -6   2      374.21      429.60     15.74 o
  -1  -6   2        1.33        5.82      1.35 o
   0  -6   2       32.85       39.73      3.33 o
   1  -6   2       49.48       54.61      4.00 o
   2  -6   2        2.76        6.47      1.81 o
   3  -6   2       55.37       58.40      3.87 o
   4  -6   2       95.78       95.51      6.39 o
   5  -6   2       72.13       73.40     10.31 o
   6  -6   2       12.61       25.89      7.09 o
  -5  -5   2       52.47       54.25      5.79 o
  -4  -5   2       82.83       91.68     13.93 o
  -3  -5   2      888.72      831.12     22.55 o
  -2  -5   2       51.51       55.82      3.37 o
  -1  -5   2       97.61      112.88      4.32 o
   0  -5   2      250.42      256.88      6.01 o
   1  -5   2        0.91        6.44      1.16 o
   2  -5   2      243.99      232.14      5.85 o
   3  -5   2        3.68        2.21      0.92 o
   4  -5   2      160.82      170.15      5.43 o
   5  -5   2      120.94      120.10      7.01 o
   6  -5   2      122.80      147.58     15.20 o
  -6  -4   2        0.24        9.52      4.26 o
  -5  -4   2       31.87       39.75      4.94 o
  -4  -4   2       10.41       17.70      2.03 o
  -3  -4   2       60.38       77.57      3.97 o
  -2  -4   2     1290.52     1273.78     22.04 o
  -1  -4   2       69.03       98.29      3.81 o
   0  -4   2      625.91      622.47     12.07 o
   1  -4   2      402.97      402.68      6.72 o
   2  -4   2       86.37       93.62      2.92 o
   3  -4   2       54.94       50.68      2.58 o
   4  -4   2      224.72      216.02      6.98 o
   5  -4   2        3.98        3.56      1.56 o
   6  -4   2      123.08      129.21      9.62 o
   7  -4   2       74.83       71.27     10.71 o
  -7  -3   2       43.83       48.91      9.14 o
  -6  -3   2       20.84       30.82      7.00 o
  -5  -3   2       36.43       41.36      6.02 o
  -4  -3   2      249.82      246.73      5.76 o
  -3  -3   2       13.44       15.24      1.84 o
  -2  -3   2        1.09       19.89      2.36 o
  -1  -3   2       89.54      115.81      3.30 o
   0  -3   2        9.47        9.11      0.92 o
   1  -3   2        0.21        0.43      0.53 o
   2  -3   2        5.00        8.62      0.92 o
   3  -3   2      103.06      122.23      3.91 o
   4  -3   2       33.88       36.57      2.44 o
   5  -3   2      196.86      195.38      5.58 o
   6  -3   2      323.73      292.65     14.14 o
   7  -3   2        1.60        1.27      3.16 o
  -7  -2   2       69.14       82.33     12.09 o
  -6  -2   2       63.12       87.02     11.16 o
  -5  -2   2        0.92        4.51      1.89 o
  -4  -2   2       85.92       78.37      3.35 o
  -3  -2   2      255.94      247.74      4.53 o
  -2  -2   2      336.64      371.11      4.81 o
  -1  -2   2       14.38       26.87      2.22 o
   0  -2   2     1142.55     1117.10     12.15 o
   1  -2   2      293.76      283.61      3.22 o
   2  -2   2        7.95        7.04      0.73 o
   3  -2   2        0.24        0.52      0.62 o
   4  -2   2       95.77       82.24      3.09 o
   5  -2   2       51.27       33.79      8.20 o
   6  -2   2      186.10      182.27      8.21 o
   7  -2   2      247.06      239.83     15.90 o
  -7  -1   2       23.59       34.47      7.99 o
  -6  -1   2      198.25      228.84     17.02 o
  -5  -1   2       42.54       40.18      5.35 o
  -4  -1   2       22.68       23.33      1.98 o
  -3  -1   2      259.96      237.35      6.45 o
  -2  -1   2        0.06        1.29      0.61 o
  -1  -1   2     4701.44     4766.18     66.40 o
   0  -1   2        6.99        6.48      0.47 o
   1  -1   2      317.90      314.99      5.47 o
   2  -1   2      610.50      657.87     11.71 o
   3  -1   2       82.39       86.40      5.24 o
   4  -1   2        5.92        2.88      1.26 o
   5  -1   2      262.33      242.37     10.27 o
   6  -1   2       69.05       63.78      5.99 o
   7  -1   2       10.84        8.49      2.55 o
  -7   0   2        7.85        5.61      2.25 o
  -6   0   2      155.72      171.14      9.87 o
  -5   0   2       82.84       66.98      7.33 o
  -4   0   2       79.70       71.36      3.49 o
  -3   0   2       18.70       21.05      2.84 o
  -2   0   2      238.37      231.12      4.72 o
  -1   0   2      409.79      436.82      8.04 o
   0   0   2      852.09      768.73      4.94 o
   1   0   2     1158.49     1135.04     28.28 o
   2   0   2       69.75       69.54      3.07 o
   3   0   2      503.92      648.64     11.21 o
   4   0   2       35.25       36.92      3.24 o
   5   0   2       19.64       32.11      6.53 o
   6   0   2      299.81      308.53     20.26 o
   7   0   2      204.63      200.31     25.13 o
  -7   1   2       42.65       40.60      4.17 o
  -6   1   2       34.75       45.75      4.10 o
  -5   1   2       62.87       65.87      3.25 o
  -4   1   2       29.76       34.22      2.08 o
  -3   1   2       88.25       69.97      3.00 o
  -2   1   2     1535.39     1779.50     12.24 o
  -1   1   2     3798.53     4081.87     23.22 o
   0   1   2      247.68      231.52      3.45 o
   1   1   2     2018.73     1904.95     14.69 o
   2   1   2      655.91      654.55      8.83 o
   3   1   2       41.60       36.97      1.71 o
   4   1   2        5.66        6.35      1.96 o
   5   1   2       34.81       37.33      6.48 o
   6   1   2       11.29       10.52      4.80 o
   7   1   2        0.24       -3.32      3.80 o
  -7   2   2       13.05       14.02      2.71 o
  -6   2   2       11.05        7.91      1.30 o
  -5   2   2       48.75       49.41      3.11 o
  -4   2   2       99.76      121.38      4.72 o
  -3   2   2      114.12      109.51      3.92 o
  -2   2   2      201.35      210.95      4.09 o
  -1   2   2     1795.13     2008.73     11.28 o
   0   2   2      421.95      443.89      4.58 o
   1   2   2      853.73      803.69      6.97 o
   2   2   2      316.04      337.27      5.38 o
   3   2   2      172.66      192.89      5.98 o
   4   2   2        9.87       12.61      1.46 o
   5   2   2        7.51        6.42      3.60 o
   6   2   2      224.72      232.07     17.13 o
   7   2   2       20.62       32.10      7.34 o
  -7   3   2       70.42       74.92      5.72 o
  -6   3   2        0.38        1.55      1.67 o
  -5   3   2      362.73      383.84     10.82 o
  -4   3   2        0.30       -0.23      1.94 o
  -3   3   2       23.77       19.60      1.62 o
  -2   3   2     2445.76     2921.90     15.48 o
  -1   3   2      104.18      118.98      2.64 o
   0   3   2      515.68      490.16      5.86 o
   1   3   2     1087.99     1033.72     11.23 o
   2   3   2      415.37      413.25      5.65 o
   3   3   2       70.41       62.70      2.78 o
   4   3   2       15.79       16.95      1.89 o
   5   3   2       17.95       24.11      5.25 o
   6   3   2       14.65       15.41      5.29 o
   7   3   2        7.83        2.37      3.48 o
  -6   4   2       34.42       33.57      4.69 o
  -5   4   2       16.97       23.39      4.37 o
  -4   4   2      708.76      788.59     14.43 o
  -3   4   2       54.55       55.09      2.59 o
  -2   4   2      522.65      564.51      7.28 o
  -1   4   2     2649.11     2852.98     25.01 o
   0   4   2      118.15      115.52      3.33 o
   1   4   2       40.35       40.66      2.40 o
   2   4   2      312.51      300.31      4.31 o
   3   4   2        4.13        3.74      1.00 o
   4   4   2       67.87       66.46      3.35 o
   5   4   2       36.72       37.30      5.56 o
   6   4   2       16.92       21.85      5.70 o
  -6   5   2       54.95       59.00      5.92 o
  -5   5   2       55.49       61.50      5.87 o
  -4   5   2        5.18        3.47      1.82 o
  -3   5   2       38.22       46.97      3.05 o
  -2   5   2      489.24      551.47      8.70 o
  -1   5   2        0.04        2.33      0.77 o
   0   5   2       47.57       42.15      2.37 o
   1   5   2      446.93      433.21     12.55 o
   2   5   2       98.40       95.82      6.35 o
   3   5   2        1.92        6.85      2.62 o
   4   5   2        1.44        5.47      1.96 o
   5   5   2        4.66        6.28      2.62 o
   6   5   2       13.10       19.10      5.43 o
  -6   6   2       19.31       24.82      6.76 o
  -5   6   2      102.49      114.35      8.07 o
  -4   6   2      321.70      351.05     19.02 o
  -3   6   2       84.72       96.96      5.54 o
  -2   6   2      705.60      749.70     18.61 o
  -1   6   2      561.57      587.08     19.72 o
   0   6   2        7.61       23.68     11.42 o
   1   6   2       99.05      101.07      8.72 o
   2   6   2       38.47       41.15      5.68 o
   3   6   2       40.16       38.09      6.07 o
   4   6   2       32.43       34.52      4.87 o
   5   6   2       10.20       10.46      4.50 o
  -6   7   2       80.14       83.25     11.45 o
  -5   7   2       13.95       16.38      3.47 o
  -4   7   2        0.00       -1.84      1.84 o
  -3   7   2        0.56        2.39      1.36 o
  -2   7   2        0.26        9.44      2.32 o
  -1   7   2        0.12       -3.93      3.93 o
   0   7   2        9.98        8.13      2.81 o
   1   7   2      126.56      137.24     10.25 o
   2   7   2        7.16        9.97      2.49 o
   3   7   2        0.22        6.07      2.90 o
   4   7   2        0.79        2.99      3.53 o
  -4   8   2       12.39       15.65      5.16 o
  -3   8   2      199.44      191.98     11.36 o
  -2   8   2      176.91      179.82     10.95 o
  -1   8   2       38.16       35.59      7.36 o
   0   8   2       28.07       48.36     12.56 o
   1   8   2       13.52       21.22      7.51 o
   2   8   2       22.27       34.74      5.15 o
   3   8   2       29.82       35.83      6.96 o
   0   9   2       18.05       24.70      6.27 o
   1   9   2       14.78       24.74      6.96 o
  -1  -9   3        0.86        4.91      3.75 o
   0  -9   3      126.94      109.81     12.92 o
   1  -9   3       10.39       21.79      5.96 o
   2  -9   3       15.12       10.83      4.27 o
  -3  -8   3       21.32       30.75      8.12 o
  -2  -8   3      151.97      152.57     10.28 o
  -1  -8   3        2.92        5.04      5.62 o
   0  -8   3        0.26       -1.06      1.96 o
   1  -8   3       21.25       23.57      4.19 o
   2  -8   3       41.37       36.38      7.47 o
   3  -8   3        5.31       13.51      3.45 o
   4  -8   3       11.64        7.63      8.31 o
  -4  -7   3        5.35       10.68      3.28 o
  -3  -7   3      406.13      467.28     16.96 o
  -2  -7   3        1.93        5.76      2.61 o
  -1  -7   3       65.66       74.69      6.47 o
   0  -7   3      225.71      201.97     17.07 o
   1  -7   3       12.06       19.71      2.48 o
   2  -7   3       60.16       73.80      6.00 o
   3  -7   3       32.53       27.70      4.17 o
   4  -7   3       63.35       59.08      8.74 o
   5  -7   3       22.69       37.53      7.92 o
  -5  -6   3        4.07       13.17      3.76 o
  -4  -6   3       20.33       42.97      5.57 o
  -3  -6   3      155.65      153.91     10.83 o
  -2  -6   3      529.61      502.52     17.69 o
  -1  -6   3       63.55       62.65      6.30 o
   0  -6   3       32.36       31.93      4.00 o
   1  -6   3      202.24      182.48      6.84 o
   2  -6   3       11.84       11.23      2.18 o
   3  -6   3       25.99       27.56      3.74 o
   4  -6   3        0.16        2.80      1.23 o
   5  -6   3        5.40       11.21      4.41 o
   6  -6   3        1.08        2.46      3.71 o
  -5  -5   3      128.36      110.42      8.12 o
  -4  -5   3      273.96      263.09     15.08 o
  -3  -5   3       19.51      129.77     16.35 o
  -2  -5   3       44.60       47.07      4.56 o
  -1  -5   3      111.73      120.10      3.82 o
   0  -5   3       12.35       16.28      1.75 o
   1  -5   3      244.66      242.18      4.83 o
   2  -5   3        2.97        3.34      1.11 o
   3  -5   3        0.71        0.35      0.74 o
   4  -5   3      127.06      112.28      5.62 o
   5  -5   3        1.34        2.09      1.81 o
   6  -5   3        5.48       17.08      6.74 o
  -6  -4   3      175.96      170.57     14.83 o
  -5  -4   3        2.75       42.35      5.43 o
  -4  -4   3      110.07      126.30      4.70 o
  -3  -4   3      713.10      683.30     12.75 o
  -2  -4   3      648.36      685.02      8.38 o
  -1  -4   3      560.79      520.55      5.86 o
   0  -4   3      284.41      291.50      5.23 o
   1  -4   3       81.42       86.03      2.87 o
   2  -4   3      280.94      290.28      4.97 o
   3  -4   3      113.92      101.86      3.28 o
   4  -4   3       12.29       10.72      1.45 o
   5  -4   3      212.49      198.28      7.38 o
   6  -4   3       16.04       23.16      4.39 o
  -7  -3   3       73.10      103.80     13.03 o
  -6  -3   3      169.61      179.63     15.11 o
  -5  -3   3       67.55       67.22      4.11 o
  -4  -3   3      115.28      152.41      4.89 o
  -3  -3   3       91.07       79.50      2.82 o
  -2  -3   3      124.29      154.75      3.57 o
  -1  -3   3       61.87       58.09      2.05 o
   0  -3   3       45.28       40.06      1.76 o
   1  -3   3      426.25      440.90      8.96 o
   2  -3   3      172.34      198.90      3.52 o
   3  -3   3        5.21        3.71      1.02 o
   4  -3   3       30.78       30.51      2.70 o
   5  -3   3       26.52       24.00      2.21 o
   6  -3   3        1.43        4.63      1.80 o
   7  -3   3       37.63       26.96      6.43 o
  -7  -2   3        3.78        4.33      5.18 o
  -6  -2   3      144.58      159.47     14.54 o
  -5  -2   3        1.95       22.78      2.67 o
  -4  -2   3       53.75       58.34      3.14 o
  -3  -2   3     1237.13     1214.59     12.96 o
  -2  -2   3      455.28      449.05      5.35 o
  -1  -2   3     2239.72     2160.84     19.63 o
   0  -2   3       50.64       37.81      1.44 o
   1  -2   3       51.29       51.16      1.80 o
   2  -2   3     1711.01     1846.93     18.19 o
   3  -2   3       18.60       10.41      2.00 o
   4  -2   3      148.32      124.92      6.25 o
   5  -2   3      507.07      445.73     29.89 o
   6  -2   3       41.17       35.96      3.68 o
   7  -2   3        0.58        5.47      3.23 o
  -7  -1   3        1.55       11.41      6.05 o
  -6  -1   3       33.53       43.58      7.93 o
  -5  -1   3      102.82       95.98     10.58 o
  -4  -1   3      153.66      182.78      6.36 o
  -3  -1   3       10.31       17.12      1.38 o
  -2  -1   3      326.65      294.69      6.27 o
  -1  -1   3      380.65      369.53      3.92 o
   0  -1   3        0.66        0.90      0.40 o
   1  -1   3       70.63       79.53      2.17 o
   2  -1   3       63.52       61.85      2.42 o
   3  -1   3      462.22      512.30     12.87 o
   4  -1   3       14.26       15.70      2.86 o
   5  -1   3       22.42       21.39      3.10 o
   6  -1   3      223.89      187.43     16.62 o
   7  -1   3        0.10        9.24      5.50 o
  -7   0   3        1.59        3.97      1.75 o
  -6   0   3       14.90       14.99      3.41 o
  -5   0   3        8.34        9.61      2.07 o
  -4   0   3       22.55       25.93      2.07 o
  -3   0   3      305.31      324.04      6.90 o
  -2   0   3     1165.35     1235.74     11.62 o
  -1   0   3      135.32      136.80      2.91 o
   0   0   3      506.96      458.59      7.64 o
   1   0   3       48.38       40.41      1.50 o
   2   0   3      374.28      379.56      7.11 o
   3   0   3       36.08       32.19      2.65 o
   4   0   3      129.66      127.69      5.90 o
   5   0   3      395.14      383.14     20.16 o
   6   0   3      102.79      100.27     11.65 o
   7   0   3        1.05        4.36      3.10 o
  -7   1   3        3.59        5.28      2.35 o
  -6   1   3        6.50        5.59      1.40 o
  -5   1   3      278.05      269.06      9.06 o
  -4   1   3      258.90      264.97      5.56 o
  -3   1   3      122.46      159.60      4.49 o
  -2   1   3     1694.82     1870.66     24.60 o
  -1   1   3        0.11        1.36      0.68 o
   0   1   3       22.68       19.92      0.84 o
   1   1   3      420.95      406.68      7.50 o
   2   1   3        0.12        0.55      0.68 o
   3   1   3      885.10      897.45     13.22 o
   4   1   3        0.06       -1.43      1.44 o
   5   1   3       26.49       31.20      5.90 o
   6   1   3      224.22      218.10     16.68 o
   7   1   3        4.25       -3.09      4.00 o
  -7   2   3        6.32        6.98      2.29 o
  -6   2   3       13.48       14.35      1.80 o
  -5   2   3        3.29        3.38      1.20 o
  -4   2   3      199.04      216.39      6.24 o
  -3   2   3       34.04       40.74      2.53 o
  -2   2   3      389.83      451.82      6.08 o
  -1   2   3     1616.08     1756.14     13.22 o
   0   2   3      134.32      129.38      4.11 o
   1   2   3      465.20      454.84      5.50 o
   2   2   3      226.60      236.07      5.48 o
   3   2   3      159.29      169.96      7.30 o
   4   2   3       12.10       16.51      1.52 o
   5   2   3      228.02      220.78     14.95 o
   6   2   3       50.72       58.83      8.97 o
   7   2   3        2.17        4.32      4.33 o
  -7   3   3       94.60       83.96      7.44 o
  -6   3   3        9.21       13.12      2.13 o
  -5   3   3       48.92       52.82      4.99 o
  -4   3   3        9.72       10.22      2.26 o
  -3   3   3        8.46        7.75      1.13 o
  -2   3   3       39.06       30.36      1.66 o
  -1   3   3       14.44        6.52      0.72 o
   0   3   3       19.38       17.53      1.19 o
   1   3   3       14.52       11.69      1.56 o
   2   3   3        4.51        1.36      0.92 o
   3   3   3      241.61      226.81      5.15 o
   4   3   3       65.41       70.55      3.54 o
   5   3   3       46.58       44.27      6.97 o
   6   3   3       36.75       38.00      7.35 o
  -7   4   3        0.04        2.56      3.02 o
  -6   4   3        3.10        3.43      2.16 o
  -5   4   3      131.84      137.45     12.21 o
  -4   4   3       89.33       97.31      5.21 o
  -3   4   3      236.34      269.52      5.63 o
  -2   4   3      161.27      163.47      4.00 o
  -1   4   3      356.04      352.30      5.63 o
   0   4   3      479.84      475.24      6.95 o
   1   4   3      710.92      701.56      9.30 o
   2   4   3      102.86       85.24      2.98 o
   3   4   3        0.18        1.65      1.05 o
   4   4   3       44.76       44.78      3.04 o
   5   4   3       45.47       50.08      4.64 o
  -6   5   3       19.32       21.23      3.96 o
  -5   5   3       43.08       40.45      5.36 o
  -4   5   3        0.96        4.01      3.08 o
  -3   5   3       35.51       35.24      2.66 o
  -2   5   3      432.13      478.60      8.11 o
  -1   5   3       70.47       56.54      2.85 o
   0   5   3       13.33       13.50      1.74 o
   1   5   3       71.38       82.04      5.61 o
   2   5   3        2.56        3.47      1.88 o
   3   5   3       20.00       16.71      2.20 o
   4   5   3       94.20       95.02      6.45 o
   5   5   3        0.34       -1.08      2.15 o
   6   5   3       10.23        3.94      3.73 o
  -6   6   3        5.56        4.74      2.17 o
  -5   6   3      172.78      187.59     10.51 o
  -4   6   3        2.02        0.93      1.87 o
  -3   6   3      376.86      397.28     10.96 o
  -2   6   3      227.00      232.65      7.55 o
  -1   6   3        0.23        2.37      1.77 o
   0   6   3      888.12      868.21     19.63 o
   1   6   3      176.51      185.41      9.17 o
   2   6   3       22.79       27.03      3.92 o
   3   6   3       53.78       51.75      5.32 o
   4   6   3        3.01        1.53      1.88 o
   5   6   3        1.91        5.35      4.17 o
  -5   7   3       25.45       25.71      4.37 o
  -4   7   3        3.33       10.09      2.56 o
  -3   7   3        5.02        7.33      2.55 o
  -2   7   3      299.65      288.74      8.44 o
  -1   7   3        2.17        1.66      2.08 o
   0   7   3       35.44       31.72      5.15 o
   1   7   3      169.09      173.33      9.78 o
   2   7   3        0.61       -0.47      1.88 o
   3   7   3        2.95        5.69      2.69 o
   4   7   3       10.85       14.49      4.83 o
  -4   8   3       13.85        0.56      3.04 o
  -3   8   3      151.06      145.64     10.12 o
  -2   8   3       25.00       26.78      4.55 o
  -1   8   3        1.11       -1.80      4.17 o
   0   8   3      351.17      345.19     14.94 o
   1   8   3       13.28       24.37      9.05 o
   2   8   3       14.70       17.36      3.75 o
   3   8   3       10.38       16.95      5.30 o
  -3   9   3       20.19       17.96      6.70 o
   0   9   3        9.62       11.95      5.20 o
   1   9   3      111.05      102.89     12.14 o
  -1  -9   4        0.42       -5.31      5.31 o
   0  -9   4        9.67       30.34      7.21 o
   1  -9   4        4.37        7.13      3.84 o
   2  -9   4       74.28       74.50     10.77 o
  -3  -8   4        1.40       13.11      5.41 o
  -2  -8   4        3.17       36.26      7.57 o
  -1  -8   4       47.33       53.62      6.00 o
   0  -8   4        0.11        0.08      4.13 o
   1  -8   4       12.56       11.05      5.04 o
   2  -8   4        0.71       -0.06      2.99 o
   3  -8   4       19.22       18.70      3.90 o
   4  -8   4        0.61       -0.63      2.86 o
  -4  -7   4        0.01        2.48      3.83 o
  -3  -7   4      106.32      158.12     10.14 o
  -2  -7   4        4.35        7.38      2.65 o
  -1  -7   4       36.57       44.07      5.25 o
   0  -7   4       47.14       40.30      3.88 o
   1  -7   4      108.84      105.49      6.55 o
   2  -7   4      113.44      109.00      7.27 o
   3  -7   4       77.57       84.23      7.06 o
   4  -7   4      108.09       94.89     10.91 o
   5  -7   4        0.09        1.45      3.80 o
  -5  -6   4       81.20       95.53     12.96 o
  -4  -6   4      161.93      158.23     12.95 o
  -3  -6   4        6.94       27.08      4.07 o
  -2  -6   4        0.57       24.81      4.24 o
  -1  -6   4      149.09      142.48      5.69 o
   0  -6   4      121.00      118.60      6.49 o
   1  -6   4       16.18       19.27      2.69 o
   2  -6   4       42.88       39.11      3.23 o
   3  -6   4       45.99       48.21      4.35 o
   4  -6   4        0.18       -2.13      3.33 o
   5  -6   4       58.79       53.96      9.64 o
  -6  -5   4        0.33        1.65      2.58 o
  -5  -5   4        0.45       11.62      3.40 o
  -4  -5   4       80.28      137.25      7.19 o
  -3  -5   4      451.63      434.11     12.13 o
  -2  -5   4        0.19        1.50      1.17 o
  -1  -5   4        0.32        7.10      2.39 o
   0  -5   4      259.01      257.60      6.64 o
   1  -5   4      149.71      153.18      5.36 o
   2  -5   4      106.35       93.99      4.37 o
   3  -5   4      101.59      100.78      3.71 o
   4  -5   4        4.25        3.08      1.67 o
   5  -5   4        2.33        1.21      2.41 o
   6  -5   4      273.95      284.84     15.00 o
  -6  -4   4        2.43       18.57      6.66 o
  -5  -4   4      436.99      411.57     13.85 o
  -4  -4   4      169.79      184.20      5.70 o
  -3  -4   4        8.74       39.98     10.93 o
  -2  -4   4        4.54       29.00      7.53 o
  -1  -4   4      230.78      249.64      4.42 o
   0  -4   4      564.96      552.47      7.29 o
   1  -4   4        0.08        2.04      0.64 o
   2  -4   4      547.50      562.74      9.91 o
   3  -4   4      270.56      270.50      5.32 o
   4  -4   4        0.43        0.69      0.71 o
   5  -4   4        0.47        1.12      1.01 o
   6  -4   4        0.36        0.57      2.74 o
  -7  -3   4      168.11      195.47     17.59 o
  -6  -3   4        0.64       16.29      6.19 o
  -5  -3   4        7.83       30.52      4.12 o
  -4  -3   4     1259.71     1230.90     13.52 o
  -3  -3   4      198.09      196.70      4.45 o
  -2  -3   4      113.14      117.15      3.17 o
  -1  -3   4      583.91      601.89      8.36 o
   0  -3   4       83.19       82.78      2.50 o
   1  -3   4      109.86      105.50      2.70 o
   2  -3   4      318.96      350.74     11.70 o
   3  -3   4        8.83        9.11      1.05 o
   4  -3   4      137.87      139.23      4.26 o
   5  -3   4       17.71        9.93      1.79 o
   6  -3   4        8.02        8.24      6.51 o
   7  -3   4        0.08       -0.89      3.10 o
  -7  -2   4        8.03       13.27      5.01 o
  -6  -2   4       27.01       31.68      5.76 o
  -5  -2   4      638.51      571.66     12.68 o
  -4  -2   4      108.59      111.41      3.80 o
  -3  -2   4      118.76      133.18      4.24 o
  -2  -2   4      147.44      142.23      3.11 o
  -1  -2   4       58.54       62.47      2.02 o
   0  -2   4      442.03      424.23      5.15 o
   1  -2   4      253.06      205.28      7.68 o
   2  -2   4      611.13      653.35     12.41 o
   3  -2   4      479.54      468.56      6.91 o
   4  -2   4        6.45        5.68      2.28 o
   5  -2   4       12.42       10.13      2.16 o
   6  -2   4        2.47        1.65      1.29 o
   7  -2   4      212.65      227.12     18.40 o
  -7  -1   4      257.97      266.70     14.15 o
  -6  -1   4        0.72       16.70      4.34 o
  -5  -1   4       13.89       37.40      4.15 o
  -4  -1   4     1795.13     1855.18     21.40 o
  -3  -1   4       49.57       42.53      2.08 o
  -2  -1   4      879.26      843.91     14.14 o
  -1  -1   4     1825.12     1648.85     10.19 o
   0  -1   4       27.56       28.49      1.30 o
   1  -1   4     1142.53     1110.51     15.21 o
   2  -1   4      265.18      338.66      7.36 o
   3  -1   4      266.07      290.09      9.49 o
   4  -1   4      415.84      436.90     13.58 o
   5  -1   4       34.23       43.14      7.11 o
   6  -1   4       13.73       14.95      3.09 o
   7  -1   4        1.15        2.99      4.66 o
  -7   0   4       23.04       21.05      3.20 o
  -6   0   4       26.19       23.13      2.23 o
  -5   0   4      159.63      171.41      9.75 o
  -4   0   4      100.24      109.41      4.20 o
  -3   0   4      881.21      964.38     12.49 o
  -2   0   4      193.39      197.11      3.38 o
  -1   0   4      221.09      203.90      5.56 o
   0   0   4      115.24      112.48      1.64 o
   1   0   4     1347.88     1248.73     15.19 o
   2   0   4        1.44        0.89      0.40 o
   3   0   4      787.21      895.08     17.38 o
   4   0   4        0.90        0.44      1.38 o
   5   0   4      179.31      172.36     13.79 o
   6   0   4        0.38        1.38      3.11 o
   7   0   4      134.34      155.57     15.89 o
  -8   1   4      158.90      131.46     13.62 o
  -7   1   4       20.87       25.63      3.30 o
  -6   1   4       28.58       33.81      2.80 o
  -5   1   4       17.25       26.95      2.44 o
  -4   1   4      298.80      325.87      6.34 o
  -3   1   4      423.17      453.51      7.55 o
  -2   1   4       78.41       69.05      2.36 o
  -1   1   4      940.30      930.49     13.54 o
   0   1   4      275.49      263.23      3.95 o
   1   1   4      409.00      375.13      5.21 o
   2   1   4       67.63       45.16      2.28 o
   3   1   4      131.79      111.54      5.95 o
   4   1   4      620.27      621.26     15.90 o
   5   1   4      226.13      228.78     15.42 o
   6   1   4        8.92        7.24      3.91 o
   7   1   4       49.32       64.61     10.29 o
  -7   2   4       66.55       64.89      5.18 o
  -6   2   4       10.83       11.49      1.75 o
  -5   2   4       17.72       26.65      2.75 o
  -4   2   4       56.50       60.16      4.11 o
  -3   2   4      581.82      678.15     10.12 o
  -2   2   4      128.43      126.96      3.36 o
  -1   2   4       13.40        9.55      0.96 o
   0   2   4       70.97       55.17      1.69 o
   1   2   4      167.81      147.87      2.83 o
   2   2   4        0.14        0.54      0.84 o
   3   2   4      195.99      204.78      4.64 o
   4   2   4       47.10       45.66      2.60 o
   5   2   4      368.55      365.06     19.28 o
   6   2   4        9.19        7.74      4.04 o
   7   2   4       79.01       96.97     12.43 o
  -7   3   4        6.39        5.07      4.31 o
  -6   3   4       35.12       38.52      3.62 o
  -5   3   4       48.07       46.90      5.19 o
  -4   3   4       11.15       10.55      2.30 o
  -3   3   4      368.76      395.25      7.10 o
  -2   3   4      612.81      701.15     10.28 o
  -1   3   4      216.06      230.41      3.73 o
   0   3   4      103.70      100.94      2.75 o
   1   3   4        0.10        1.20      0.71 o
   2   3   4      275.70      242.25      7.16 o
   3   3   4       13.04       13.17      1.58 o
   4   3   4      577.76      539.83     12.78 o
   5   3   4       69.49       62.59      8.14 o
   6   3   4       19.38       15.69      4.72 o
  -7   4   4      113.73      131.94     15.60 o
  -6   4   4        5.68        6.60      2.91 o
  -5   4   4       62.93       70.23      9.17 o
  -4   4   4       28.04       28.66      3.85 o
  -3   4   4      142.18      158.16      4.42 o
  -2   4   4      246.39      245.35      5.28 o
  -1   4   4       69.67       76.24      2.32 o
   0   4   4      426.03      402.08      6.59 o
   1   4   4        0.55        2.99      1.03 o
   2   4   4        4.51        3.92      0.72 o
   3   4   4       18.30       15.94      1.76 o
   4   4   4       53.53       47.16      3.11 o
   5   4   4      365.97      316.11     13.48 o
   6   4   4       13.73       14.41      5.13 o
  -6   5   4       44.18       48.05      5.67 o
  -5   5   4      108.39      121.95      8.25 o
  -4   5   4      106.33      117.70      8.08 o
  -3   5   4       38.34       44.21      3.46 o
  -2   5   4      438.00      450.74      7.51 o
  -1   5   4        4.28        5.83      1.02 o
   0   5   4        1.04        1.61      1.00 o
   1   5   4       28.13       27.48      3.34 o
   2   5   4       58.21       63.28      6.98 o
   3   5   4        4.76        2.75      0.94 o
   4   5   4      159.75      129.55     12.09 o
   5   5   4        0.16       -0.94      3.83 o
  -6   6   4        7.76        7.13      2.43 o
  -5   6   4        3.61        4.23      2.11 o
  -4   6   4        0.24        2.17      4.69 o
  -3   6   4        0.05        1.99      1.55 o
  -2   6   4        0.86        1.55      1.90 o
  -1   6   4        2.56        3.43      1.90 o
   0   6   4      149.86      148.65      6.84 o
   1   6   4        1.43        1.69      3.65 o
   2   6   4        6.97        6.50      3.30 o
   3   6   4       41.19       48.68      5.18 o
   4   6   4       44.59       43.47      6.54 o
   5   6   4      178.90      135.97     12.70 o
  -5   7   4       37.15       35.33      5.14 o
  -4   7   4      210.90      229.60      9.61 o
  -3   7   4      347.28      347.26     19.78 o
  -2   7   4       43.24       48.83      6.40 o
  -1   7   4       55.54       57.33      6.03 o
   0   7   4       12.92       10.41      2.51 o
   1   7   4       15.00       21.21      7.49 o
   2   7   4        0.62       -0.16      3.36 o
   3   7   4        0.20        3.42      2.33 o
   4   7   4        2.33        2.76      2.52 o
  -4   8   4        4.32        2.13      2.59 o
  -3   8   4      148.48      139.83     10.21 o
  -2   8   4       26.63       16.13      3.62 o
  -1   8   4        9.11        7.05      4.03 o
   0   8   4        0.58       15.39      3.87 o
   1   8   4        2.52        2.55      6.10 o
   2   8   4        5.71        1.00      2.63 o
   3   8   4       13.40       16.52      5.04 o
  -3   9   4      176.74      138.39     15.11 o
   1   9   4        1.94        6.97      4.49 o
  -1  -9   5       37.62       29.91      6.58 o
   0  -9   5       10.24       13.74      4.92 o
   1  -9   5        0.31        3.83      3.08 o
   2  -9   5       47.39       49.64      8.78 o
  -3  -8   5       28.13       37.16      7.34 o
  -2  -8   5       25.82       35.70      5.24 o
  -1  -8   5       25.76       32.34      4.73 o
   0  -8   5        9.91       17.45      3.78 o
   1  -8   5       11.78        6.97      6.92 o
   2  -8   5       10.95       10.60      2.71 o
   3  -8   5       53.29       50.86      5.84 o
   4  -8   5       62.09       56.95      6.49 o
  -4  -7   5        3.29        1.80      2.64 o
  -3  -7   5        1.77       21.04     11.00 o
  -2  -7   5        0.54        2.46      2.45 o
  -1  -7   5       11.07       14.35      3.33 o
   0  -7   5       35.07       29.36      5.18 o
   1  -7   5        6.19        8.70      2.22 o
   2  -7   5      115.61      111.28      7.39 o
   3  -7   5      104.33      104.61      7.83 o
   4  -7   5       43.73       43.17      7.63 o
   5  -7   5       41.90       40.02      8.09 o
  -5  -6   5       11.07       24.26      4.67 o
  -4  -6   5       21.31       56.74      6.26 o
  -3  -6   5       15.50       17.81      4.63 o
  -2  -6   5      199.79      190.47      7.09 o
  -1  -6   5       13.38       15.46      2.89 o
   0  -6   5      122.33      121.01      5.84 o
   1  -6   5       33.37       31.83      2.54 o
   2  -6   5        2.10        2.46      1.40 o
   3  -6   5      377.91      366.51     19.19 o
   4  -6   5       44.83       44.10      8.11 o
   5  -6   5      120.58      126.49     13.91 o
  -6  -5   5       44.75       42.38      7.59 o
  -5  -5   5       26.30       39.08      4.22 o
  -4  -5   5      233.41      249.31      9.45 o
  -3  -5   5       12.69       43.39     12.33 o
  -2  -5   5       37.65       39.48      2.48 o
  -1  -5   5      247.60      235.31      5.11 o
   0  -5   5        0.10        1.47      1.42 o
   1  -5   5       47.31       44.69      2.57 o
   2  -5   5      197.30      187.95      8.44 o
   3  -5   5       62.53       59.28      3.37 o
   4  -5   5        0.39        0.59      1.98 o
   5  -5   5      144.63      136.69      9.99 o
   6  -5   5        2.09        4.27      3.34 o
  -6  -4   5        9.39        9.62      4.20 o
  -5  -4   5        0.79       31.72      6.06 o
  -4  -4   5      162.20      166.93      6.20 o
  -3  -4   5        4.93        6.73      1.31 o
  -2  -4   5      506.05      494.55      7.15 o
  -1  -4   5        1.60        1.85      0.82 o
   0  -4   5       69.50       62.93      2.30 o
   1  -4   5        7.79        8.15      0.92 o
   2  -4   5       38.57       43.18      2.17 o
   3  -4   5      409.95      397.09     10.02 o
   4  -4   5      159.38      129.00     11.89 o
   5  -4   5      357.27      366.51     15.37 o
   6  -4   5       41.81       26.60      4.80 o
  -7  -3   5       12.28       35.99      8.35 o
  -6  -3   5      139.86      132.78      9.28 o
  -5  -3   5      315.46      295.87     11.34 o
  -4  -3   5      553.65      595.09     11.80 o
  -3  -3   5       22.59       24.49      1.76 o
  -2  -3   5      434.98      429.77      6.08 o
  -1  -3   5     1169.75     1094.06      8.80 o
   0  -3   5        0.82        2.14      0.69 o
   1  -3   5      342.06      349.13      4.80 o
   2  -3   5       90.70      109.47      4.06 o
   3  -3   5        4.17        2.22      0.57 o
   4  -3   5        6.65        3.84      0.75 o
   5  -3   5       12.34        9.37      1.93 o
   6  -3   5       74.82       68.84      7.13 o
  -7  -2   5        0.57        9.36      5.14 o
  -6  -2   5        7.92        6.59      2.20 o
  -5  -2   5      316.87      315.87      9.49 o
  -4  -2   5      406.91      379.82      7.04 o
  -3  -2   5      112.77      105.06      3.38 o
  -2  -2   5      356.74      349.01      4.93 o
  -1  -2   5       41.29       51.20      1.51 o
   0  -2   5       86.04       79.57      2.04 o
   1  -2   5       11.44       10.65      0.71 o
   2  -2   5       23.14       28.63      1.72 o
   3  -2   5      198.90      175.70      9.72 o
   4  -2   5      373.36      359.55      9.75 o
   5  -2   5      199.75      174.49     17.03 o
   6  -2   5       24.66       27.90      6.91 o
   7  -2   5       19.01       28.29      6.89 o
  -7  -1   5       12.53       26.01      4.93 o
  -6  -1   5      400.22      346.38     30.44 o
  -5  -1   5      999.94      934.36     57.87 o
  -4  -1   5       80.80       99.61      4.81 o
  -3  -1   5      102.48       98.05      3.19 o
  -2  -1   5      629.39      620.73      9.39 o
  -1  -1   5      936.36      864.98      7.18 o
   0  -1   5      125.58      118.32      2.39 o
   1  -1   5      126.33      112.21      3.63 o
   2  -1   5      113.05      112.26      3.68 o
   3  -1   5       66.04       72.78      6.43 o
   4  -1   5       45.04       41.84      6.50 o
   5  -1   5      130.34      128.44     12.29 o
   6  -1   5       75.49       68.71     13.57 o
  -7   0   5        3.27        9.54      3.05 o
  -6   0   5       22.30       17.89      2.64 o
  -5   0   5     1337.70     1358.21     18.63 o
  -4   0   5      723.82      721.01     12.61 o
  -3   0   5      224.91      235.90      4.59 o
  -2   0   5       32.52       31.12      1.97 o
  -1   0   5        7.29        5.75      1.03 o
   0   0   5      552.96      493.60      7.18 o
   1   0   5       89.78       83.58      1.89 o
   2   0   5      273.80      270.38      4.91 o
   3   0   5       45.46       53.60      3.13 o
   4   0   5       99.37      115.88     10.32 o
   5   0   5       33.75       30.32      6.06 o
   6   0   5        3.23       10.50      4.15 o
   7   0   5       82.20      100.62     12.89 o
  -7   1   5       29.45       27.01      3.48 o
  -6   1   5      510.15      466.25     12.92 o
  -5   1   5      752.97      739.96     17.02 o
  -4   1   5       29.38       27.63      1.98 o
  -3   1   5      448.48      511.52      8.53 o
  -2   1   5       10.30        8.08      1.10 o
  -1   1   5      266.10      256.32      5.44 o
   0   1   5      183.73      161.23      3.26 o
   1   1   5        0.15        0.38      0.64 o
   2   1   5      270.59      279.56      5.54 o
   3   1   5       49.35       40.62      3.41 o
   4   1   5      176.36      192.13      8.45 o
   5   1   5      121.47      132.57     12.08 o
   6   1   5      103.85      120.82     12.92 o
   7   1   5       72.65       82.60     11.77 o
  -7   2   5        6.46       16.77      4.00 o
  -6   2   5        0.09        5.87      2.18 o
  -5   2   5     1216.24     1215.48     35.92 o
  -4   2   5     1005.01     1066.75     20.67 o
  -3   2   5      189.58      191.42      4.82 o
  -2   2   5      330.26      344.61      6.44 o
  -1   2   5       27.67       28.17      1.53 o
   0   2   5      460.85      424.90      9.57 o
   1   2   5      256.68      220.08      3.53 o
   2   2   5      120.58      107.49      3.70 o
   3   2   5       48.75       41.28      2.16 o
   4   2   5       12.82        8.02      1.25 o
   5   2   5        1.34        3.21      2.63 o
   6   2   5        3.88       -3.98      4.23 o
   7   2   5      221.95      264.96     20.17 o
  -7   3   5        5.74        4.56      4.89 o
  -6   3   5       90.68       98.09      5.91 o
  -5   3   5      288.83      303.31     12.52 o
  -4   3   5       23.99       19.42      2.53 o
  -3   3   5        0.01        1.70      0.86 o
  -2   3   5       44.24       57.12      2.81 o
  -1   3   5       26.76       18.69      1.20 o
   0   3   5       12.27        7.45      0.77 o
   1   3   5       24.79       23.70      1.31 o
   2   3   5       34.35       35.65      1.99 o
   3   3   5       33.72       28.23      2.51 o
   4   3   5       89.77       98.93      4.62 o
   5   3   5        7.12       12.72      4.13 o
   6   3   5      214.59      234.95     17.34 o
  -7   4   5        1.45        6.26      4.04 o
  -6   4   5       19.25       17.91      3.98 o
  -5   4   5      305.53      325.84     22.83 o
  -4   4   5      840.80      925.15     29.01 o
  -3   4   5       66.30       68.46      2.97 o
  -2   4   5       31.70       31.62      1.84 o
  -1   4   5        0.16        0.36      0.51 o
   0   4   5       56.31       49.78      2.26 o
   1   4   5       65.01       58.13      2.84 o
   2   4   5       89.42       69.45      2.83 o
   3   4   5      123.24      114.45      4.66 o
   4   4   5       59.64       52.92      4.03 o
   5   4   5        0.48        0.49      1.55 o
   6   4   5       21.39       22.29      5.34 o
  -7   5   5       24.14       26.26      6.34 o
  -6   5   5        2.34        6.94      6.35 o
  -5   5   5      133.19      134.05      8.84 o
  -4   5   5       29.58       32.92      4.35 o
  -3   5   5      281.95      296.89      9.47 o
  -2   5   5        0.02        1.47      0.89 o
  -1   5   5       73.22       82.10      4.83 o
   0   5   5       34.04       33.65      2.52 o
   1   5   5       18.45       17.57      2.84 o
   2   5   5        0.07       -0.74      1.58 o
   3   5   5        6.10        3.82      2.17 o
   4   5   5        0.65        3.99      2.13 o
   5   5   5        6.85        7.94      2.97 o
  -6   6   5        1.21        4.34      2.33 o
  -5   6   5       18.74       25.19      4.22 o
  -4   6   5      423.56      474.39     32.14 o
  -3   6   5       15.49       15.32      2.04 o
  -2   6   5        9.53        8.24      1.68 o
  -1   6   5        0.43        0.73      1.65 o
   0   6   5       28.32       25.97      3.63 o
   1   6   5       14.45       18.75      7.49 o
   2   6   5       28.34       32.75      4.19 o
   3   6   5       88.33       80.17     10.00 o
   4   6   5       20.21       20.39      3.84 o
  -5   7   5       31.77       32.69      5.25 o
  -4   7   5       47.83       54.65      5.21 o
  -3   7   5      132.91      140.65      9.70 o
  -2   7   5        0.04        1.25      2.58 o
  -1   7   5      174.60      153.99     14.15 o
   0   7   5       23.52       27.61      4.10 o
   1   7   5       13.65       12.30      4.40 o
   2   7   5        3.66       14.72      6.80 o
   3   7   5        2.34        8.99      3.88 o
  -4   8   5       24.87       29.54      7.41 o
  -3   8   5       64.67       52.98      6.63 o
  -2   8   5        7.80        8.23      3.09 o
  -1   8   5       34.67       47.23      8.49 o
   0   8   5       90.10       82.38     11.31 o
   1   8   5        1.85        2.25      2.12 o
   2   8   5        0.18        1.72      2.48 o
  -1  -9   6       21.44       14.92      4.84 o
   0  -9   6        0.41        4.57      4.43 o
   1  -9   6        6.36       -4.66      4.66 o
   2  -9   6       19.27       26.63      6.54 o
  -3  -8   6        0.74        1.61      3.57 o
  -2  -8   6        9.97       22.84      4.28 o
  -1  -8   6        1.23        4.46      4.45 o
   0  -8   6       71.49       69.53      6.75 o
   1  -8   6       23.56       26.83      9.39 o
   2  -8   6       27.69       24.54      3.89 o
   3  -8   6       83.56       83.94      7.47 o
   4  -8   6        0.82       -0.36      2.12 o
  -4  -7   6       18.39       18.38      5.56 o
  -3  -7   6        3.43        5.14      2.72 o
  -2  -7   6        2.74        5.22      2.10 o
  -1  -7   6        2.75        9.79      3.62 o
   0  -7   6        0.20        4.05      3.14 o
   1  -7   6        0.40       -0.80      1.64 o
   2  -7   6       11.21       16.91      3.17 o
   3  -7   6        0.91       -3.46      3.46 o
   4  -7   6       11.88        9.08      4.53 o
   5  -7   6       21.54       15.68      5.59 o
  -5  -6   6      105.11      102.70     12.38 o
  -4  -6   6      112.97      125.17      7.26 o
  -3  -6   6        1.95        5.04      1.89 o
  -2  -6   6       17.00       18.10      4.28 o
  -1  -6   6        6.47        8.02      1.72 o
   0  -6   6      129.91      123.91      5.89 o
   1  -6   6       98.20       92.91      4.91 o
   2  -6   6      309.99      288.98     15.57 o
   3  -6   6      128.20      125.92     11.62 o
   4  -6   6       20.58       20.14      5.30 o
   5  -6   6      226.23      221.30     18.69 o
  -5  -5   6       62.32       63.55      5.20 o
  -4  -5   6       68.38       81.15      5.61 o
  -3  -5   6       54.65       59.43      3.67 o
  -2  -5   6        8.35       10.65      1.48 o
  -1  -5   6       81.30       81.39      2.86 o
   0  -5   6       13.30       10.86      1.29 o
   1  -5   6       91.01       81.60      4.14 o
   2  -5   6       23.13       20.70      2.04 o
   3  -5   6       27.42       21.02      2.55 o
   4  -5   6       23.37       25.79      4.42 o
   5  -5   6        0.14        5.20      2.71 o
   6  -5   6       30.98       42.08      8.89 o
  -6  -4   6        9.19        4.05      3.95 o
  -5  -4   6        6.81       17.69      3.01 o
  -4  -4   6      147.25      145.78      6.84 o
  -3  -4   6        9.54       10.56      1.45 o
  -2  -4   6       36.38       46.93      2.31 o
  -1  -4   6        2.52        1.66      0.70 o
   0  -4   6       31.15       29.55      1.63 o
   1  -4   6      380.09      372.57      7.53 o
   2  -4   6      543.86      542.31      9.88 o
   3  -4   6       40.19       37.26      3.28 o
   4  -4   6      167.93      174.08      7.04 o
   5  -4   6      201.45      207.02     11.93 o
   6  -4   6       10.38        4.63      3.68 o
  -7  -3   6       36.18       43.70      8.92 o
  -6  -3   6        3.03       11.87      3.12 o
  -5  -3   6        7.05       18.68      3.59 o
  -4  -3   6        1.57       12.50      3.25 o
  -3  -3   6      563.46      557.88      7.68 o
  -2  -3   6       72.27       72.47      2.57 o
  -1  -3   6      124.62      112.87      2.62 o
   0  -3   6      493.51      466.22      5.94 o
   1  -3   6      294.40      291.54      5.76 o
   2  -3   6      376.42      398.58      8.01 o
   3  -3   6       71.43       77.38      3.73 o
   4  -3   6        2.50        1.86      1.79 o
   5  -3   6       78.32       64.87     10.54 o
   6  -3   6        8.98       11.96      3.38 o
  -7  -2   6       94.87      104.83     12.84 o
  -6  -2   6        0.82        3.15      2.03 o
  -5  -2   6       69.48       70.90      4.38 o
  -4  -2   6      182.53      174.24      5.41 o
  -3  -2   6       69.55       74.98      3.03 o
  -2  -2   6     1273.01     1290.05     13.67 o
  -1  -2   6        8.33       10.16      0.75 o
   0  -2   6       12.11       11.57      0.87 o
   1  -2   6      478.93      512.49      6.69 o
   2  -2   6       63.69       59.44      2.50 o
   3  -2   6       34.94       27.40      2.41 o
   4  -2   6       98.68       91.94      8.64 o
   5  -2   6       20.54       17.30      2.48 o
   6  -2   6        8.77        9.25      4.32 o
  -7  -1   6       47.95       43.22      6.00 o
  -6  -1   6        8.75       14.02      2.43 o
  -5  -1   6       71.81       70.55     10.63 o
  -4  -1   6       21.64       21.68      2.38 o
  -3  -1   6     1352.53     1412.83     12.31 o
  -2  -1   6       28.91       22.34      1.49 o
  -1  -1   6      243.08      211.71      3.63 o
   0  -1   6     1075.35     1005.02     12.34 o
   1  -1   6      728.79      690.74     14.94 o
   2  -1   6      532.14      553.46      7.14 o
   3  -1   6       28.22       23.33      1.88 o
   4  -1   6       49.53       46.46      3.55 o
   5  -1   6       28.09       38.28      3.85 o
   6  -1   6        2.24        9.36      4.70 o
  -7   0   6      145.59      141.89     10.17 o
  -6   0   6      118.71      107.27      6.08 o
  -5   0   6       29.00       31.68      4.55 o
  -4   0   6      119.83      128.40      3.92 o
  -3   0   6      456.33      483.05      8.48 o
  -2   0   6     2986.94     3214.92     74.11 o
  -1   0   6      225.80      215.78      4.61 o
   0   0   6      348.35      322.30      5.44 o
   1   0   6        1.19        1.11      0.45 o
   2   0   6       44.44       46.48      1.86 o
   3   0   6        4.83        4.09      1.13 o
   4   0   6       19.77       23.17      2.91 o
   5   0   6       10.74        9.02      2.14 o
   6   0   6        6.81        5.99      3.87 o
  -7   1   6        0.00       -1.84      2.28 o
  -6   1   6      180.42      164.54      6.99 o
  -5   1   6      346.02      353.47      8.33 o
  -4   1   6        2.53        2.81      1.24 o
  -3   1   6      561.82      633.74      9.83 o
  -2   1   6        5.94        8.66      1.04 o
  -1   1   6       44.49       41.50      2.46 o
   0   1   6      574.60      545.61      7.32 o
   1   1   6      440.74      433.79      6.10 o
   2   1   6      103.63      106.74      3.55 o
   3   1   6        2.31        1.53      0.60 o
   4   1   6       38.19       39.75      3.91 o
   5   1   6       22.02       17.18      4.82 o
   6   1   6        6.02        8.09      4.52 o
  -7   2   6      144.97      144.14     10.24 o
  -6   2   6      338.70      352.96     16.05 o
  -5   2   6       42.50       44.26      3.89 o
  -4   2   6       28.91       32.71      4.07 o
  -3   2   6      555.24      578.90      8.42 o
  -2   2   6     1455.60     1587.84     33.62 o
  -1   2   6      854.19      804.33     10.66 o
   0   2   6      610.52      583.35      5.98 o
   1   2   6      241.43      219.40      5.14 o
   2   2   6      175.44      178.37      4.85 o
   3   2   6       61.34       64.36      2.77 o
   4   2   6       69.94       52.81      3.62 o
   5   2   6       42.74       46.03      7.30 o
   6   2   6        1.81        8.70      4.05 o
  -7   3   6        0.01        5.08      7.70 o
  -6   3   6      459.05      414.52     14.31 o
  -5   3   6      311.93      333.12     24.67 o
  -4   3   6       13.40       18.92      3.12 o
  -3   3   6       11.44       11.59      1.41 o
  -2   3   6        2.69        1.40      0.77 o
  -1   3   6       19.60       17.75      1.38 o
   0   3   6       18.37       19.28      1.05 o
   1   3   6        0.02       -0.11      0.50 o
   2   3   6       12.21       12.16      1.17 o
   3   3   6       25.02       23.22      2.79 o
   4   3   6       33.64       27.48      2.80 o
   5   3   6       27.26       24.68      5.25 o
   6   3   6        9.35        5.57      2.85 o
  -7   4   6      106.92       87.33     10.96 o
  -6   4   6      145.54      154.64     10.16 o
  -5   4   6      152.74      152.75     14.45 o
  -4   4   6        7.86       16.37      3.15 o
  -3   4   6      114.01      123.20      4.37 o
  -2   4   6      479.79      502.72      7.16 o
  -1   4   6      438.21      433.87      8.14 o
   0   4   6      269.04      249.67      4.97 o
   1   4   6      215.06      200.74      5.71 o
   2   4   6      101.15       88.21      3.55 o
   3   4   6      123.86      114.21      4.38 o
   4   4   6        6.64        7.73      1.94 o
   5   4   6       54.23       65.80      4.88 o
  -7   5   6       43.27       40.06      8.07 o
  -6   5   6      205.09      211.84     14.39 o
  -5   5   6      165.07      178.06     10.40 o
  -4   5   6        1.05        2.48      2.24 o
  -3   5   6        9.64       11.12      1.79 o
  -2   5   6        2.29        2.05      0.77 o
  -1   5   6       83.21       68.64      4.35 o
   0   5   6       11.19       10.65      1.59 o
   1   5   6       48.16       45.85      4.27 o
   2   5   6        4.11        2.61      1.76 o
   3   5   6      140.66      110.86      6.19 o
   4   5   6      120.33      107.87     17.31 o
   5   5   6        4.08        7.86      3.43 o
  -6   6   6        1.32       13.99      3.88 o
  -5   6   6       61.64       71.45      6.86 o
  -4   6   6       71.38       94.57      8.20 o
  -3   6   6        0.23        0.10      1.13 o
  -2   6   6      212.95      200.21      7.04 o
  -1   6   6       53.50       58.52      5.70 o
   0   6   6       65.05       63.12      3.84 o
   1   6   6       86.09       78.22      5.98 o
   2   6   6        2.93        2.42      2.23 o
   3   6   6       58.69       56.88      5.59 o
   4   6   6        6.64        5.37      2.44 o
  -5   7   6       80.08       77.39     10.86 o
  -4   7   6        4.58        5.58      4.14 o
  -3   7   6       50.10       41.89      5.71 o
  -2   7   6        4.35        7.83      2.62 o
  -1   7   6       37.39       36.32      9.46 o
   0   7   6        3.41        8.82      2.41 o
   1   7   6       42.32       46.40      5.19 o
   2   7   6       52.36       49.42      5.57 o
   3   7   6       87.49       85.57      9.54 o
  -4   8   6      183.54      177.34     16.91 o
  -3   8   6        0.81        1.45      1.92 o
  -2   8   6       30.16       33.83      5.28 o
  -1   8   6        0.32        0.06      2.11 o
   0   8   6       19.05        6.50      4.54 o
   1   8   6        9.37        9.27      3.76 o
   2   8   6        1.85        3.43      3.06 o
  -1  -9   7       33.74       23.98      6.36 o
   0  -9   7       75.45       66.18      9.49 o
   1  -9   7        0.00        4.53      3.19 o
   2  -9   7        1.75        2.64      4.26 o
  -3  -8   7        2.85        2.80      3.58 o
  -2  -8   7       23.16       25.28      4.25 o
  -1  -8   7        0.17        0.22      2.26 o
   0  -8   7      109.45      106.85      8.19 o
   1  -8   7       52.74       44.47      4.12 o
   2  -8   7       15.78       17.75      3.55 o
   3  -8   7        1.96        6.27      2.77 o
   4  -8   7        9.20        6.96      2.61 o
  -4  -7   7       28.37       30.01      7.29 o
  -3  -7   7        0.66        3.70      3.44 o
  -2  -7   7        0.63       -0.03      1.79 o
  -1  -7   7        9.47       10.54      3.13 o
   0  -7   7       58.01       50.25      5.14 o
   1  -7   7       19.59        9.03      1.78 o
   2  -7   7       71.39       67.54      6.16 o
   3  -7   7       60.64       49.57      6.51 o
   4  -7   7        0.18       -4.50      4.80 o
   5  -7   7       44.80       30.57      7.87 o
  -5  -6   7        6.31       14.04     11.50 o
  -4  -6   7        0.18       13.03      3.41 o
  -3  -6   7        7.58        6.64      2.42 o
  -2  -6   7       55.06       56.44      3.66 o
  -1  -6   7       37.68       38.50      2.90 o
   0  -6   7      186.35      173.61      6.40 o
   1  -6   7      203.49      185.07      7.54 o
   2  -6   7       45.70       37.94      4.15 o
   3  -6   7        0.03        0.47      3.05 o
   4  -6   7       68.43       60.56      9.48 o
   5  -6   7      117.16      115.76     13.87 o
  -5  -5   7       72.84       85.56      7.41 o
  -4  -5   7        0.83       -0.65      1.92 o
  -3  -5   7        8.94       10.70      1.92 o
  -2  -5   7       12.41        9.69      1.34 o
  -1  -5   7        0.13        1.96      0.93 o
   0  -5   7        1.68        1.17      0.82 o
   1  -5   7      248.39      268.02      8.21 o
   2  -5   7      498.68      430.99     16.32 o
   3  -5   7      202.66      199.00      8.59 o
   4  -5   7      133.72      137.10      9.52 o
   5  -5   7      199.64      197.18     12.30 o
  -6  -4   7        0.31       -0.91      1.98 o
  -5  -4   7      105.11      106.61      6.94 o
  -4  -4   7       42.13       47.15      4.04 o
  -3  -4   7        7.02        6.77      1.27 o
  -2  -4   7       34.65       38.78      2.30 o
  -1  -4   7       59.55       56.17      2.17 o
   0  -4   7      267.27      261.18      5.13 o
   1  -4   7      405.11      423.21      9.78 o
   2  -4   7       45.65       37.56      3.79 o
   3  -4   7        3.94        1.18      1.40 o
   4  -4   7       57.00       58.41      4.21 o
   5  -4   7       11.65        9.54      3.64 o
   6  -4   7        3.27        1.97      2.43 o
  -7  -3   7       11.81       14.70      6.45 o
  -6  -3   7       39.45       39.47      4.98 o
  -5  -3   7       28.31       28.92      5.88 o
  -4  -3   7        5.73        5.72      1.98 o
  -3  -3   7        0.15        2.16      0.90 o
  -2  -3   7        0.16        1.48      0.73 o
  -1  -3   7       98.98       84.99      2.46 o
   0  -3   7        5.78        3.01      0.80 o
   1  -3   7     1359.02     1397.56     12.28 o
   2  -3   7     1046.61     1146.98     19.65 o
   3  -3   7      341.11      358.02     11.99 o
   4  -3   7      830.72      713.78     30.73 o
   5  -3   7      130.54      128.62      9.36 o
   6  -3   7       48.13       49.65      6.27 o
  -7  -2   7        7.48       10.56      4.19 o
  -6  -2   7       50.20       42.03      4.70 o
  -5  -2   7      198.56      189.36     16.80 o
  -4  -2   7      163.25      156.66      5.30 o
  -3  -2   7       51.40       46.51      2.47 o
  -2  -2   7       54.08       55.66      1.92 o
  -1  -2   7       74.53       86.96      2.26 o
   0  -2   7      161.56      171.03      2.94 o
   1  -2   7      108.63      121.46      3.50 o
   2  -2   7      578.67      583.78     10.85 o
   3  -2   7       13.89       12.27      1.55 o
   4  -2   7       17.34       11.14      0.93 o
   5  -2   7       44.55       27.07      4.12 o
   6  -2   7       60.76       52.29      9.22 o
  -7  -1   7       27.11       20.18      4.25 o
  -6  -1   7        7.19        5.26      1.59 o
  -5  -1   7       19.93       17.50      2.03 o
  -4  -1   7        5.28        2.95      0.94 o
  -3  -1   7      203.65      229.35      5.20 o
  -2  -1   7       27.95       43.16      2.23 o
  -1  -1   7      220.12      197.43      6.58 o
   0  -1   7       51.42       46.82      1.76 o
   1  -1   7     2317.00     2203.41     44.74 o
   2  -1   7      892.59      901.58     10.20 o
   3  -1   7      424.38      388.35     11.06 o
   4  -1   7     1018.99      964.66     28.05 o
   5  -1   7       15.78       14.56      4.84 o
   6  -1   7       53.86       55.36      9.30 o
  -7   0   7       10.01       19.55      4.28 o
  -6   0   7      137.47      136.35      8.48 o
  -5   0   7      117.58      113.92      5.33 o
  -4   0   7      468.43      480.71      9.50 o
  -3   0   7      263.11      253.45      6.36 o
  -2   0   7      326.45      385.89      9.04 o
  -1   0   7       25.15       36.12      2.15 o
   0   0   7       43.19       32.63      1.00 o
   1   0   7       19.31       12.80      0.77 o
   2   0   7      598.72      565.08      9.44 o
   3   0   7      109.59       99.95      5.70 o
   4   0   7      146.57      145.90      6.90 o
   5   0   7      108.77       95.91      6.34 o
   6   0   7       41.24       41.02      7.94 o
  -7   1   7        0.13       -1.72      2.35 o
  -6   1   7      277.13      258.43     13.28 o
  -5   1   7       31.86       32.91      3.29 o
  -4   1   7      127.78      117.19      5.51 o
  -3   1   7      787.88      908.47     12.17 o
  -2   1   7      113.12      126.54      6.42 o
  -1   1   7       74.75       70.61      2.91 o
   0   1   7      445.88      473.93      6.10 o
   1   1   7      144.06      129.63      3.49 o
   2   1   7      504.11      497.31      9.14 o
   3   1   7      191.10      171.80      4.76 o
   4   1   7      238.48      233.03      9.47 o
   5   1   7       18.22       15.13      4.58 o
   6   1   7        0.51        6.34      3.53 o
  -7   2   7       17.74       19.40      4.82 o
  -6   2   7       16.07       19.09      2.96 o
  -5   2   7       35.89       39.69      3.69 o
  -4   2   7      675.22      692.87     17.21 o
  -3   2   7       23.51       19.03      1.69 o
  -2   2   7      112.84      136.25      4.39 o
  -1   2   7        6.13       10.97      1.26 o
   0   2   7      162.28      144.66      2.95 o
   1   2   7       97.19       94.09      2.58 o
   2   2   7      294.96      271.28      6.12 o
   3   2   7      459.50      480.95     10.66 o
   4   2   7       70.21       55.39      6.44 o
   5   2   7       94.90       89.45     10.08 o
   6   2   7        0.01        2.60      2.66 o
  -7   3   7      177.73      177.14     14.31 o
  -6   3   7      267.02      253.66     12.78 o
  -5   3   7       14.03       14.91      3.30 o
  -4   3   7      567.93      615.59     16.71 o
  -3   3   7      747.21      795.18     11.09 o
  -2   3   7      140.58      135.42      4.51 o
  -1   3   7       13.75       14.11      1.29 o
   0   3   7       61.28       59.37      2.03 o
   1   3   7      113.52      106.31      2.84 o
   2   3   7      106.81      105.38      3.40 o
   3   3   7        0.67        0.44      0.96 o
   4   3   7        0.76        1.60      1.61 o
   5   3   7       19.78       23.24      5.39 o
   6   3   7      111.55      128.22     12.89 o
  -7   4   7        3.84        9.61      5.29 o
  -6   4   7       65.33       68.54     15.04 o
  -5   4   7       19.15       23.66      4.08 o
  -4   4   7      349.61      371.05     13.41 o
  -3   4   7       57.29       54.95      2.96 o
  -2   4   7       12.02       17.72      1.58 o
  -1   4   7       25.36       27.86      1.79 o
   0   4   7       34.16       24.21      2.68 o
   1   4   7      175.98      165.95      5.83 o
   2   4   7       21.27       16.59      1.67 o
   3   4   7      244.03      241.23      9.30 o
   4   4   7       13.78       15.55      2.22 o
   5   4   7       46.65       40.56      8.12 o
  -7   5   7      213.68      181.96     16.63 o
  -6   5   7       69.20       81.84      7.87 o
  -5   5   7       36.63       36.90      5.11 o
  -4   5   7      346.62      374.83     25.47 o
  -3   5   7      437.37      455.91      9.72 o
  -2   5   7       55.43       51.76      2.70 o
  -1   5   7        7.45        4.87      0.95 o
   0   5   7        5.32        4.72      1.22 o
   1   5   7       62.91       62.15      4.16 o
   2   5   7       48.54       51.73      5.01 o
   3   5   7        7.65       10.79      2.69 o
   4   5   7        3.39        7.70      3.34 o
  -6   6   7      102.53      110.72     10.68 o
  -5   6   7       11.76       11.41      8.12 o
  -4   6   7       39.18       37.60      4.13 o
  -3   6   7       29.21       33.14      3.44 o
  -2   6   7       54.44       55.91      3.88 o
  -1   6   7       31.75       33.23      4.45 o
   0   6   7        1.17        1.60      1.54 o
   1   6   7       46.23       46.41      8.00 o
   2   6   7        0.58       -0.59      3.97 o
   3   6   7        4.65        7.31      2.44 o
  -5   7   7        8.73       11.13      4.85 o
  -4   7   7       38.46       35.69      5.35 o
  -3   7   7      250.91      228.59     12.73 o
  -2   7   7        1.98        1.18      2.68 o
  -1   7   7        0.78       -0.02      1.75 o
   0   7   7        7.76        5.59      2.41 o
   1   7   7       23.97       29.74      4.17 o
   2   7   7      169.20      158.72     17.70 o
  -4   8   7       16.10       10.56      4.67 o
  -3   8   7        1.38       -0.39      3.53 o
  -2   8   7      150.50      145.92     15.20 o
  -1   8   7        2.96       -1.62      2.12 o
   0   8   7        0.41       10.67      5.28 o
   1   8   7        0.00       -0.96      2.25 o
  -1  -9   8        1.67       -2.17      3.42 o
   0  -9   8        3.79        7.80      4.52 o
   1  -9   8       50.30       30.90      6.55 o
   2  -9   8      243.02      232.13     17.72 o
  -3  -8   8        1.98       -3.55      3.55 o
  -2  -8   8        7.91       10.44      5.02 o
  -1  -8   8        9.47       12.45      3.34 o
   0  -8   8        0.29        4.46      2.88 o
   1  -8   8        4.39       -0.44      2.72 o
   2  -8   8      133.62      125.08      8.50 o
   3  -8   8      192.30      182.59     15.89 o
   4  -8   8        1.43        1.63      3.02 o
  -4  -7   8       29.59       38.15      7.64 o
  -3  -7   8       23.09       20.81      3.49 o
  -2  -7   8        5.44        7.19      2.25 o
  -1  -7   8       70.72       64.61      4.96 o
   0  -7   8       25.50       30.56      4.13 o
   1  -7   8       14.00       10.27      2.76 o
   2  -7   8      116.57      110.13      7.71 o
   3  -7   8        0.65       -1.75      1.75 o
   4  -7   8       25.98       20.26      6.01 o
  -5  -6   8        0.45        3.22      3.19 o
  -4  -6   8        0.96       -0.47      1.93 o
  -3  -6   8       10.48        9.31      2.21 o
  -2  -6   8        5.65        9.37      2.86 o
  -1  -6   8        0.17       -0.02      1.11 o
   0  -6   8       29.01       27.79      2.57 o
   1  -6   8        0.48        1.71      1.25 o
   2  -6   8       34.57       33.66      4.15 o
   3  -6   8      414.23      371.19     21.14 o
   4  -6   8        5.37        7.30      3.61 o
   5  -6   8        9.96       13.69      5.50 o
  -5  -5   8       85.37       84.51      7.40 o
  -4  -5   8       57.69       60.47      5.28 o
  -3  -5   8      138.96      136.47      6.97 o
  -2  -5   8        4.72        4.89      1.02 o
  -1  -5   8      338.15      321.92      7.85 o
   0  -5   8       77.01       74.74      3.24 o
   1  -5   8       33.85       32.32      2.34 o
   2  -5   8       23.81       19.76      2.46 o
   3  -5   8        0.49        1.63      3.14 o
   4  -5   8      463.44      455.57     17.32 o
   5  -5   8        5.50        7.29      2.95 o
  -6  -4   8        1.39       -0.56      2.96 o
  -5  -4   8        5.70       11.21      3.04 o
  -4  -4   8        0.53        0.82      2.75 o
  -3  -4   8       51.28       50.78      3.23 o
  -2  -4   8       63.76       66.32      2.63 o
  -1  -4   8       16.25       14.11      1.33 o
   0  -4   8      295.97      302.10      6.74 o
   1  -4   8      100.89      108.43      3.09 o
   2  -4   8        8.00        8.24      1.55 o
   3  -4   8      446.13      447.00     13.45 o
   4  -4   8        1.25        3.10      4.35 o
   5  -4   8      156.09      142.60     10.38 o
  -6  -3   8       67.55       56.78      5.80 o
  -5  -3   8       25.85       17.14      3.23 o
  -4  -3   8      120.08      114.92      7.08 o
  -3  -3   8      150.84      145.28      4.44 o
  -2  -3   8        0.75        1.00      0.55 o
  -1  -3   8      445.28      426.27      5.91 o
   0  -3   8      261.97      268.63      4.93 o
   1  -3   8       58.54       43.94      1.79 o
   2  -3   8       13.22       14.14      1.51 o
   3  -3   8       59.21       64.14      3.44 o
   4  -3   8      763.20      742.70     29.05 o
   5  -3   8       10.41        7.82      3.41 o
   6  -3   8      114.18      108.04      9.40 o
  -7  -2   8       19.21       18.41      6.12 o
  -6  -2   8        3.19        2.51      2.04 o
  -5  -2   8        5.16        5.77      2.15 o
  -4  -2   8        0.74        0.32      0.99 o
  -3  -2   8      215.88      208.03      5.38 o
  -2  -2   8      458.91      442.00      6.52 o
  -1  -2   8       11.29        4.34      0.80 o
   0  -2   8     1824.09     1912.11     11.34 o
   1  -2   8     1092.25     1161.29     13.12 o
   2  -2   8        3.41        2.69      0.79 o
   3  -2   8       28.60       29.49      1.69 o
   4  -2   8       33.11       50.75      7.81 o
   5  -2   8      264.47      258.58     18.68 o
   6  -2   8        4.71       10.97      5.17 o
  -7  -1   8       30.15       27.54      4.93 o
  -6  -1   8        4.41        2.21      1.77 o
  -5  -1   8       44.35       40.16      3.67 o
  -4  -1   8        6.75        8.61      1.47 o
  -3  -1   8       52.67       44.99      2.30 o
  -2  -1   8        1.03        1.62      0.90 o
  -1  -1   8        1.68        3.08      0.81 o
   0  -1   8     1453.85     1518.55     12.73 o
   1  -1   8      234.69      266.62      3.73 o
   2  -1   8        4.39        5.48      0.86 o
   3  -1   8      167.88      163.48      4.69 o
   4  -1   8      148.57      130.62      9.78 o
   5  -1   8      177.54      163.95     14.49 o
   6  -1   8       65.64       76.52     11.06 o
  -7   0   8       29.84       24.89      4.95 o
  -6   0   8        0.55       -0.25      1.49 o
  -5   0   8        4.77        3.04      1.43 o
  -4   0   8        6.16        7.42      1.72 o
  -3   0   8       66.27       55.73      3.21 o
  -2   0   8      846.99      855.24     17.40 o
  -1   0   8      170.36      146.06      4.25 o
   0   0   8     2781.07     2665.15     56.00 o
   1   0   8     1804.56     1791.10     24.75 o
   2   0   8        0.07        0.81      0.74 o
   3   0   8      146.72      134.24      3.49 o
   4   0   8       23.14       23.88      2.91 o
   5   0   8      143.21      141.75     13.22 o
   6   0   8      153.47      182.45     16.47 o
  -7   1   8       14.84       18.27      8.58 o
  -6   1   8       29.48       26.69      3.18 o
  -5   1   8       41.45       43.02      3.86 o
  -4   1   8      126.33      126.26      5.94 o
  -3   1   8        9.32       10.73      1.71 o
  -2   1   8      145.59      127.04      4.39 o
  -1   1   8      194.86      200.97      4.61 o
   0   1   8      736.93      761.19      8.09 o
   1   1   8      861.79      882.93      9.34 o
   2   1   8        2.44        5.79      1.15 o
   3   1   8       20.85       16.63      1.47 o
   4   1   8        3.23        1.72      2.67 o
   5   1   8      324.47      327.96     19.53 o
   6   1   8        0.22        0.38      2.74 o
  -7   2   8        5.42        5.64      2.98 o
  -6   2   8       33.49       35.80      3.86 o
  -5   2   8       39.85       28.36      4.34 o
  -4   2   8        0.07        1.09      1.46 o
  -3   2   8       25.54       27.54      2.01 o
  -2   2   8      659.39      660.46     12.88 o
  -1   2   8      299.38      305.48      7.45 o
   0   2   8      603.71      549.02      8.11 o
   1   2   8     1535.43     1524.57     14.11 o
   2   2   8        1.02        0.57      0.71 o
   3   2   8       69.20       71.16      4.17 o
   4   2   8        1.90        3.53      0.74 o
   5   2   8       37.76       46.25      7.26 o
   6   2   8      241.22      271.27     19.56 o
  -7   3   8       54.17       45.17      8.15 o
  -6   3   8        0.11        2.17      2.64 o
  -5   3   8       29.43       24.25      3.81 o
  -4   3   8       71.27       83.67      4.99 o
  -3   3   8        9.61        6.04      1.22 o
  -2   3   8      173.50      161.41      4.54 o
  -1   3   8      258.47      245.20      6.22 o
   0   3   8       32.05       29.92      1.52 o
   1   3   8       96.38       85.66      2.95 o
   2   3   8      179.84      176.55      6.48 o
   3   3   8       22.58       21.67      2.77 o
   4   3   8        0.01        1.40      3.73 o
   5   3   8       55.98       53.69      7.98 o
  -7   4   8       19.85       14.33      5.63 o
  -6   4   8       48.25       48.53      6.20 o
  -5   4   8       56.84       44.21      5.40 o
  -4   4   8      114.90      122.01      7.94 o
  -3   4   8       28.50       30.97      2.32 o
  -2   4   8      134.05      133.18      4.12 o
  -1   4   8       51.14       44.70      2.54 o
   0   4   8       22.55       15.97      1.26 o
   1   4   8      454.88      398.76     12.01 o
   2   4   8        0.55        0.42      1.03 o
   3   4   8       12.74        8.74      1.46 o
   4   4   8        0.70       -0.26      1.09 o
   5   4   8        2.52        6.14      3.92 o
  -6   5   8        0.49       10.29      3.51 o
  -5   5   8      112.23      111.09      8.63 o
  -4   5   8        5.79        7.60      2.28 o
  -3   5   8       53.55       51.33      3.43 o
  -2   5   8       79.30       79.53      3.92 o
  -1   5   8      278.32      286.58      8.72 o
   0   5   8       84.13       76.16      4.47 o
   1   5   8        0.15        0.72      1.02 o
   2   5   8      375.43      346.29     22.58 o
   3   5   8        4.55        5.09      2.55 o
   4   5   8        2.29        1.83      1.97 o
  -6   6   8        4.04        3.48      2.48 o
  -5   6   8      105.11      106.77      8.74 o
  -4   6   8      277.23      275.07     10.48 o
  -3   6   8        0.64        2.58      1.91 o
  -2   6   8        0.91        1.66      2.81 o
  -1   6   8        2.01        1.73      2.67 o
   0   6   8        1.72        3.95      2.21 o
   1   6   8        9.20        8.79      2.53 o
   2   6   8        2.05        1.14      3.95 o
   3   6   8      109.81       96.98     11.33 o
  -5   7   8       15.87       14.55      4.68 o
  -4   7   8       11.11        8.38      3.20 o
  -3   7   8        5.01        6.64      2.83 o
  -2   7   8       54.48       50.91      6.19 o
  -1   7   8      118.08      117.57      9.06 o
   0   7   8        3.56        0.16      2.32 o
   1   7   8        1.89        1.60      1.88 o
   2   7   8       68.45       70.97     10.85 o
  -3   8   8        0.19        1.95      3.78 o
  -2   8   8       14.89       14.56      7.97 o
  -1   8   8        9.25       12.16      3.56 o
   0  -9   9        0.00        2.39      4.10 o
   1  -9   9       37.05       36.98      7.18 o
  -3  -8   9        0.02        3.94      3.51 o
  -2  -8   9      122.41      115.33     11.77 o
  -1  -8   9       95.01       89.33      7.25 o
   0  -8   9       75.17       69.63      6.59 o
   1  -8   9      308.39      280.15     16.88 o
   2  -8   9       28.08       17.80      3.42 o
   3  -8   9        3.06        3.23      2.59 o
  -4  -7   9        0.35        3.40      3.14 o
  -3  -7   9       48.54       55.07      5.07 o
  -2  -7   9        0.33        0.55      1.67 o
  -1  -7   9       95.24       96.18      5.97 o
   0  -7   9        1.47        1.92      2.20 o
   1  -7   9      172.04      159.28     11.19 o
   2  -7   9      381.30      372.95     20.82 o
   3  -7   9       49.33       43.89      5.41 o
   4  -7   9        0.09        3.37      2.77 o
  -5  -6   9       27.17       36.22      7.28 o
  -4  -6   9        0.03       -1.43      2.14 o
  -3  -6   9        6.33        5.70      1.94 o
  -2  -6   9       16.85       20.92      2.97 o
  -1  -6   9       63.85       63.16      4.44 o
   0  -6   9      124.86      117.80      4.96 o
   1  -6   9      235.32      219.79      9.94 o
   2  -6   9      152.20      149.62     13.94 o
   3  -6   9      102.13       95.02     11.35 o
   4  -6   9       16.77       13.29      5.61 o
   5  -6   9       12.25       10.05      4.63 o
  -5  -5   9       13.03       14.50      3.59 o
  -4  -5   9        6.99        8.76      2.16 o
  -3  -5   9      141.18      144.22      5.50 o
  -2  -5   9       36.71       33.87      2.34 o
  -1  -5   9      123.55      115.26      4.16 o
   0  -5   9       45.52       41.13      2.72 o
   1  -5   9      361.84      344.83      9.68 o
   2  -5   9      557.37      572.78     34.94 o
   3  -5   9       27.22       23.98      4.25 o
   4  -5   9        0.50        2.49      2.40 o
   5  -5   9       15.96       11.84      3.28 o
  -6  -4   9       39.80       43.66      7.40 o
  -5  -4   9       70.20       75.21      6.85 o
  -4  -4   9        7.19        6.41      2.64 o
  -3  -4   9        0.99        2.79      0.89 o
  -2  -4   9      185.91      177.62      4.21 o
  -1  -4   9       75.08       78.15      3.92 o
   0  -4   9       26.57       27.33      1.94 o
   1  -4   9        4.76        2.64      0.70 o
   2  -4   9      235.95      229.32      7.52 o
   3  -4   9      903.65      885.53     21.94 o
   4  -4   9        0.58       -2.24      2.24 o
   5  -4   9        9.79       11.56      3.37 o
  -6  -3   9       38.73       43.58      5.46 o
  -5  -3   9        2.70        2.64      1.73 o
  -4  -3   9        5.29        9.00      3.18 o
  -3  -3   9      101.84       91.64      6.15 o
  -2  -3   9      228.90      211.41      4.39 o
  -1  -3   9       10.98       12.89      1.34 o
   0  -3   9      197.40      198.52      3.89 o
   1  -3   9      169.11      156.84      4.32 o
   2  -3   9      502.50      481.74     11.53 o
   3  -3   9        1.59        2.14      0.83 o
   4  -3   9      322.34      299.44     13.38 o
   5  -3   9        8.78        4.65      2.61 o
   6  -3   9        5.30        6.84      4.16 o
  -6  -2   9       49.96       47.83      4.54 o
  -5  -2   9       56.57       37.73      9.85 o
  -4  -2   9       64.18       53.91      3.79 o
  -3  -2   9      105.55       98.52      4.02 o
  -2  -2   9      415.07      398.33      6.42 o
  -1  -2   9       14.99       12.99      3.09 o
   0  -2   9       38.39       25.09      1.45 o
   1  -2   9       46.50       42.32      2.61 o
   2  -2   9      617.61      563.74      9.16 o
   3  -2   9     2186.01     2158.96     43.30 o
   4  -2   9       29.62       36.38      7.20 o
   5  -2   9       19.01       19.83      5.80 o
   6  -2   9        6.48        1.66      3.26 o
  -7  -1   9        1.68        1.13      3.02 o
  -6  -1   9      125.02      115.61      6.82 o
  -5  -1   9        0.97        1.52      1.76 o
  -4  -1   9       20.73       17.70      2.18 o
  -3  -1   9       77.86       76.55      3.01 o
  -2  -1   9      106.03      112.42      3.36 o
  -1  -1   9      476.23      498.56      7.60 o
   0  -1   9        3.47        3.82      0.83 o
   1  -1   9        0.94        0.64      0.48 o
   2  -1   9      341.40      306.35      6.52 o
   3  -1   9       62.48       64.06      2.83 o
   4  -1   9      868.20      669.71    102.92 o
   5  -1   9       76.47       58.01      9.21 o
   6  -1   9        1.66        1.93      3.17 o
  -7   0   9        0.79        3.00      2.55 o
  -6   0   9       44.05       35.56      3.79 o
  -5   0   9        1.30        3.79      1.53 o
  -4   0   9      173.37      154.47      6.83 o
  -3   0   9       97.98       90.04      4.17 o
  -2   0   9      274.77      258.57      7.33 o
  -1   0   9      821.83      848.38     21.87 o
   0   0   9       17.14       35.05      1.15 o
   1   0   9       85.32       67.36      1.88 o
   2   0   9     1502.91     1364.19     22.20 o
   3   0   9     1773.70     1630.90     22.76 o
   4   0   9      104.27       98.34      7.59 o
   5   0   9       13.25       14.72      5.21 o
   6   0   9       50.09       47.90      9.00 o
  -7   1   9       22.02       16.56      3.95 o
  -6   1   9        9.90       12.04      2.38 o
  -5   1   9       72.91       64.62      4.78 o
  -4   1   9        5.70        6.07      1.79 o
  -3   1   9        5.08        8.93      1.56 o
  -2   1   9       33.86       29.90      2.39 o
  -1   1   9      420.40      423.85      7.88 o
   0   1   9     1332.29     1333.42     13.61 o
   1   1   9        4.37        7.52      1.03 o
   2   1   9       10.30        8.09      1.19 o
   3   1   9      678.12      622.52      9.57 o
   4   1   9      340.02      318.25     22.50 o
   5   1   9        1.11        6.04      3.76 o
   6   1   9        0.80        2.31      3.06 o
  -7   2   9       18.55       19.18      5.28 o
  -6   2   9       10.78       11.23      2.39 o
  -5   2   9       12.06       11.04      2.42 o
  -4   2   9       26.67       22.84      2.77 o
  -3   2   9       43.87       37.82      2.53 o
  -2   2   9      185.13      165.26      6.12 o
  -1   2   9      526.13      508.05     16.27 o
   0   2   9      231.19      250.39      5.69 o
   1   2   9       26.80       21.24      1.84 o
   2   2   9     1045.48     1012.64     14.28 o
   3   2   9      606.49      596.45     12.21 o
   4   2   9       86.33       74.49     16.44 o
   5   2   9        0.09        1.80      2.90 o
   6   2   9       10.21       15.04      5.79 o
  -7   3   9       23.05       14.21      5.43 o
  -6   3   9        0.55       -1.45      1.65 o
  -5   3   9      219.41      213.51      8.95 o
  -4   3   9       55.17       49.95      3.89 o
  -3   3   9       55.58       44.22      3.20 o
  -2   3   9       63.87       53.20      3.53 o
  -1   3   9      536.04      514.69      9.27 o
   0   3   9     1487.54     1438.09     14.86 o
   1   3   9       43.79       42.50      2.31 o
   2   3   9      187.61      180.64      5.31 o
   3   3   9      551.26      576.99     15.21 o
   4   3   9       77.74       70.94      5.76 o
   5   3   9      101.06      117.33     11.57 o
  -6   4   9        0.52        5.85      2.14 o
  -5   4   9       25.67       23.99      4.19 o
  -4   4   9       54.12       49.96      5.36 o
  -3   4   9       54.42       48.85      3.23 o
  -2   4   9       44.17       38.78      2.66 o
  -1   4   9        3.18        1.65      1.09 o
   0   4   9       94.89       85.02      4.84 o
   1   4   9       75.97       65.32      2.96 o
   2   4   9      285.60      270.08      9.31 o
   3   4   9      132.82      129.36      6.34 o
   4   4   9       11.05       13.36      2.63 o
   5   4   9        1.66        4.01      3.23 o
  -6   5   9        8.11       13.42      4.10 o
  -5   5   9       15.96       14.86      3.57 o
  -4   5   9       36.86       36.76      4.81 o
  -3   5   9       16.88       16.59      2.13 o
  -2   5   9       42.50       30.27      2.52 o
  -1   5   9      433.58      410.67     10.39 o
   0   5   9      271.79      261.19      8.09 o
   1   5   9        9.84        9.21      1.80 o
   2   5   9       73.57       72.12      9.30 o
   3   5   9      104.80       92.96      6.25 o
   4   5   9       99.25      104.99     12.53 o
  -6   6   9        0.42       -1.20      4.18 o
  -5   6   9       60.11       68.66      7.36 o
  -4   6   9       45.53       46.39      4.58 o
  -3   6   9       29.60       25.06      3.09 o
  -2   6   9        1.75        2.83      2.06 o
  -1   6   9       24.15       23.23      3.95 o
   0   6   9       97.08       94.14      7.65 o
   1   6   9      166.31      160.60      8.23 o
   2   6   9       25.67       20.67      7.91 o
   3   6   9       31.78       31.03      6.88 o
  -4   7   9        0.16        5.20      2.47 o
  -3   7   9       13.35       14.36      3.60 o
  -2   7   9       36.73       28.63      4.62 o
  -1   7   9      108.73      103.74      8.64 o
   0   7   9       17.47       12.77      3.38 o
   1   7   9       33.28       28.24      6.74 o
   2   7   9       24.65       27.25      6.97 o
  -2  -8  10        0.81        8.49      3.86 o
  -1  -8  10       16.52       21.60      4.08 o
   0  -8  10       24.78       23.05      5.53 o
   1  -8  10      113.26      101.95      7.52 o
   2  -8  10       37.16       28.58      4.13 o
   3  -8  10       76.15       61.55      9.63 o
  -4  -7  10        3.92       -2.29      3.16 o
  -3  -7  10       72.93       78.23      5.94 o
  -2  -7  10       90.57       87.46      5.96 o
  -1  -7  10       33.86       39.92      4.05 o
   0  -7  10       64.02       70.10      5.02 o
   1  -7  10      119.80      121.76      7.91 o
   2  -7  10      166.71      167.12      9.59 o
   3  -7  10       57.73       63.12     10.39 o
   4  -7  10      142.30      151.47     12.48 o
  -5  -6  10        2.74        9.85      4.84 o
  -4  -6  10        0.15        3.47      3.83 o
  -3  -6  10       90.62       82.19      5.70 o
  -2  -6  10      146.61      136.30      6.80 o
  -1  -6  10       16.56       16.59      2.56 o
   0  -6  10        7.44        6.38      1.61 o
   1  -6  10       12.72       13.61      2.36 o
   2  -6  10      174.04      160.97     11.18 o
   3  -6  10       26.14       30.70      4.45 o
   4  -6  10        7.33       16.16      5.34 o
  -5  -5  10        7.75       11.65      3.27 o
  -4  -5  10        0.21       -0.65      2.17 o
  -3  -5  10       34.87       31.05      3.42 o
  -2  -5  10      256.90      235.09      5.84 o
  -1  -5  10        9.29        8.32      1.78 o
   0  -5  10      235.46      224.19      6.45 o
   1  -5  10      152.20      147.81      4.68 o
   2  -5  10       31.85       29.71      3.46 o
   3  -5  10      370.63      357.41     21.11 o
   4  -5  10       56.48       53.25      6.28 o
   5  -5  10       22.92       20.96      4.81 o
  -6  -4  10       50.02       51.31      8.14 o
  -5  -4  10       20.92       21.14      5.62 o
  -4  -4  10        2.20       -0.35      2.41 o
  -3  -4  10        4.53        3.85      0.93 o
  -2  -4  10      227.31      211.64      5.66 o
  -1  -4  10       92.63       91.40      4.17 o
   0  -4  10      151.07      138.29      4.49 o
   1  -4  10      124.21      112.37      3.73 o
   2  -4  10       94.98       90.59      5.47 o
   3  -4  10        4.09        6.35      2.00 o
   4  -4  10        0.24        0.08      3.96 o
   5  -4  10        7.05        6.77      4.19 o
  -6  -3  10      100.22       87.82      7.52 o
  -5  -3  10        4.96        1.29      2.96 o
  -4  -3  10       19.19       22.94      3.14 o
  -3  -3  10        0.31        0.49      1.26 o
  -2  -3  10      275.82      271.97      6.20 o
  -1  -3  10        7.55       10.69      1.23 o
   0  -3  10      165.56      140.74      3.22 o
   1  -3  10        6.75        4.56      0.79 o
   2  -3  10        0.83        0.26      0.92 o
   3  -3  10      283.12      257.34     14.74 o
   4  -3  10        1.32        0.62      2.27 o
   5  -3  10       51.55       40.06      5.68 o
  -6  -2  10      129.95      123.84      7.41 o
  -5  -2  10        3.85        3.99      1.97 o
  -4  -2  10        0.07        1.07      1.25 o
  -3  -2  10       22.26       17.83      3.69 o
  -2  -2  10       33.67       28.12      2.19 o
  -1  -2  10      976.74      956.68     12.52 o
   0  -2  10      274.52      250.64      4.43 o
   1  -2  10       94.50       91.25      2.49 o
   2  -2  10       32.49       27.28      1.81 o
   3  -2  10       85.05       87.60      3.67 o
   4  -2  10       28.75       16.18      5.05 o
   5  -2  10       43.24       56.14      9.12 o
  -6  -1  10       36.27       38.12      4.94 o
  -5  -1  10       86.40       76.97      5.34 o
  -4  -1  10      135.83      146.97      5.67 o
  -3  -1  10        3.38        4.07      1.20 o
  -2  -1  10        0.06        0.09      0.64 o
  -1  -1  10        0.89        0.44      0.74 o
   0  -1  10      117.43      144.16      3.89 o
   1  -1  10       61.48       50.57      1.76 o
   2  -1  10       61.04       54.06      3.22 o
   3  -1  10       38.40       31.28      2.97 o
   4  -1  10       54.72       44.60     13.95 o
   5  -1  10        3.08        0.07      3.67 o
   6  -1  10       15.73       11.38      5.45 o
  -7   0  10       16.29       12.44      5.01 o
  -6   0  10      109.04       92.99      6.15 o
  -5   0  10        0.08        0.50      1.50 o
  -4   0  10        0.37        2.66      1.27 o
  -3   0  10       11.63       10.59      1.67 o
  -2   0  10       43.52       33.05      2.90 o
  -1   0  10     1057.28     1056.85     30.04 o
   0   0  10       35.79       24.98      1.35 o
   1   0  10      181.46      168.47      4.04 o
   2   0  10       49.38       42.72      1.99 o
   3   0  10      266.74      253.47      7.68 o
   4   0  10       29.38       20.08      8.49 o
   5   0  10       80.04      102.48     11.88 o
   6   0  10       28.39       22.35      6.19 o
  -7   1  10       20.27       10.25      4.42 o
  -6   1  10        1.12        0.66      2.05 o
  -5   1  10      321.82      309.29     12.52 o
  -4   1  10       85.70       81.97      5.22 o
  -3   1  10       57.19       52.09      2.61 o
  -2   1  10      108.50       96.31      4.26 o
  -1   1  10       31.88       27.39      1.79 o
   0   1  10      840.15      868.25     12.46 o
   1   1  10      109.80       96.83      3.08 o
   2   1  10      506.13      490.18      8.42 o
   3   1  10      240.35      228.81      6.37 o
   4   1  10       82.62       83.04     14.03 o
   5   1  10      203.38      214.72     16.51 o
   6   1  10       12.94       19.05      5.95 o
  -7   2  10       14.08        7.59      4.68 o
  -6   2  10        9.99        8.64      2.45 o
  -5   2  10        7.06        3.04      1.78 o
  -4   2  10       98.65       91.46      5.61 o
  -3   2  10      150.94      138.07      4.82 o
  -2   2  10       73.60       69.23      3.45 o
  -1   2  10        0.05        1.32      0.63 o
   0   2  10       72.16       69.64      3.14 o
   1   2  10       92.10       82.04      3.53 o
   2   2  10       60.02       51.31      3.23 o
   3   2  10      147.58      136.82      5.98 o
   4   2  10        2.03        1.76      0.97 o
   5   2  10       61.90       68.92      9.30 o
   6   2  10        5.51       10.93      4.92 o
  -6   3  10       31.74       35.93      6.99 o
  -5   3  10       73.35       71.87      6.39 o
  -4   3  10       59.13       53.55      4.02 o
  -3   3  10       61.39       57.71      4.10 o
  -2   3  10       21.36       18.54      1.83 o
  -1   3  10      427.40      407.82     14.06 o
   0   3  10      174.98      155.39      4.57 o
   1   3  10      430.25      412.15      9.97 o
   2   3  10      662.39      654.31     14.43 o
   3   3  10       15.34       13.47      2.08 o
   4   3  10       28.67       29.68      3.82 o
   5   3  10       90.93      115.38     11.75 o
  -6   4  10        0.73       -0.77      1.94 o
  -5   4  10        0.86        0.38      2.04 o
  -4   4  10      167.53      184.36     10.00 o
  -3   4  10      161.69      150.77      5.07 o
  -2   4  10        8.42        9.66      1.47 o
  -1   4  10      129.42      117.74      4.07 o
   0   4  10       34.68       27.98      2.59 o
   1   4  10        0.50        0.48      0.76 o
   2   4  10      215.64      206.69      9.16 o
   3   4  10       57.53       58.60      3.61 o
   4   4  10       32.72       30.86      6.85 o
  -6   5  10       12.48       10.21      6.31 o
  -5   5  10       20.46       17.67      3.73 o
  -4   5  10       81.57       76.96      5.58 o
  -3   5  10        0.32        0.81      1.46 o
  -2   5  10        0.22        0.56      0.88 o
  -1   5  10      227.89      218.96      7.63 o
   0   5  10        1.12        0.31      0.31 o
   1   5  10      554.86      548.10     16.93 o
   2   5  10      128.68      115.17      6.99 o
   3   5  10        0.19        0.18      2.85 o
   4   5  10      129.50      133.92     14.27 o
  -5   6  10        6.20       12.59      2.87 o
  -4   6  10       26.89       26.62      4.40 o
  -3   6  10      173.89      167.38     14.60 o
  -2   6  10      104.51      106.03      8.34 o
  -1   6  10        3.42        4.27      2.03 o
   0   6  10       23.01       29.18     10.12 o
   1   6  10        3.41        7.18      3.26 o
   2   6  10      147.40      144.20     13.86 o
   3   6  10       48.90       53.27      8.89 o
  -4   7  10        4.93        7.00      4.65 o
  -3   7  10       15.16       23.50      7.17 o
  -2   7  10        5.50        5.06      2.53 o
  -1   7  10        1.33        7.17      4.57 o
   0   7  10       20.68       20.47      4.46 o
   1   7  10       80.75       70.64     10.37 o
   0  -8  11        1.31        1.37      4.12 o
   1  -8  11      166.86      153.95     20.49 o
   2  -8  11        0.01        8.65      4.25 o
   3  -8  11        7.42       -1.19      3.64 o
  -3  -7  11       29.94       34.06      6.70 o
  -2  -7  11       82.34       88.66      5.92 o
  -1  -7  11       67.75       74.23      5.26 o
   0  -7  11       94.80       91.92      5.72 o
   1  -7  11       57.96       53.50      6.28 o
   2  -7  11        0.89        7.58      2.59 o
   3  -7  11       93.37      101.17      8.21 o
  -5  -6  11       62.58       51.73      8.97 o
  -4  -6  11       30.23       30.96      3.73 o
  -3  -6  11       46.48       41.34      4.06 o
  -2  -6  11      113.19      115.07      6.28 o
  -1  -6  11       16.68       17.28      2.55 o
   0  -6  11      162.03      157.63      8.72 o
   1  -6  11      154.40      143.02      6.58 o
   2  -6  11        5.54        9.25      2.36 o
   3  -6  11      105.21      107.44      8.02 o
   4  -6  11        8.45        0.15      3.85 o
  -5  -5  11        4.78        3.21      2.45 o
  -4  -5  11       15.40       11.36      2.96 o
  -3  -5  11        0.50        1.36      2.16 o
  -2  -5  11       72.29       73.75      3.75 o
  -1  -5  11      128.39      123.71      5.45 o
   0  -5  11       45.29       40.88      3.13 o
   1  -5  11       23.39       20.47      1.83 o
   2  -5  11       23.46       23.81      2.69 o
   3  -5  11      156.21      131.99      9.37 o
   4  -5  11        3.32        4.08      2.44 o
  -6  -4  11        2.64        9.43      4.10 o
  -5  -4  11      141.85      142.01      9.68 o
  -4  -4  11       57.11       53.14      5.88 o
  -3  -4  11      460.41      421.96     10.50 o
  -2  -4  11       22.03       17.26      1.67 o
  -1  -4  11      234.58      215.14      6.10 o
   0  -4  11      655.31      619.25     22.79 o
   1  -4  11        0.42        1.64      0.55 o
   2  -4  11      303.00      319.64      9.36 o
   3  -4  11      150.15      156.34      5.88 o
   4  -4  11       35.61       32.04      5.10 o
   5  -4  11        1.17        5.70      2.78 o
  -6  -3  11       16.20       10.90      3.67 o
  -5  -3  11       10.59        9.61      4.07 o
  -4  -3  11       64.31       65.09      4.48 o
  -3  -3  11        1.42        1.98      1.29 o
  -2  -3  11       10.31        6.92      1.77 o
  -1  -3  11      110.46      108.66      6.13 o
   0  -3  11       20.42       16.85      1.49 o
   1  -3  11       40.86       29.77      1.42 o
   2  -3  11      231.20      231.10     11.00 o
   3  -3  11        0.26        0.21      1.92 o
   4  -3  11       12.26       15.45      5.22 o
   5  -3  11       49.04       45.95      6.26 o
  -6  -2  11        3.07        3.05      2.79 o
  -5  -2  11      101.35       97.21      6.38 o
  -4  -2  11      261.40      259.66      8.55 o
  -3  -2  11      222.42      196.73      7.02 o
  -2  -2  11       26.14       19.12      1.54 o
  -1  -2  11      484.12      467.38      8.91 o
   0  -2  11      268.45      246.54      5.63 o
   1  -2  11        9.45       10.41      0.99 o
   2  -2  11      310.93      306.19      6.09 o
   3  -2  11      174.92      169.65      5.16 o
   4  -2  11       96.40       89.62     10.82 o
   5  -2  11       10.15       10.80      4.74 o
  -6  -1  11       49.14       43.94      4.54 o
  -5  -1  11       12.65       11.99      2.93 o
  -4  -1  11      310.64      314.11      8.32 o
  -3  -1  11       36.13       34.51      2.84 o
  -2  -1  11      239.04      234.16      8.54 o
  -1  -1  11        6.53        7.20      1.12 o
   0  -1  11      296.72      288.70      5.68 o
   1  -1  11      175.69      145.94      3.08 o
   2  -1  11      201.46      192.06      5.10 o
   3  -1  11       83.80       81.94      3.34 o
   4  -1  11        9.33        9.10      4.24 o
   5  -1  11        1.31        1.09      3.37 o
  -6   0  11       72.00       64.65      5.27 o
  -5   0  11      100.94       91.05      5.92 o
  -4   0  11      262.01      252.11      7.47 o
  -3   0  11       24.75       27.59      3.62 o
  -2   0  11      205.08      189.71      8.11 o
  -1   0  11        5.74        4.80      0.65 o
   0   0  11        2.79        1.71      0.46 o
   1   0  11        0.20        1.89      0.66 o
   2   0  11       60.26       51.04      3.01 o
   3   0  11      437.69      430.52      8.51 o
   4   0  11       36.35       35.67      6.86 o
   5   0  11        0.02       -0.53      3.17 o
   6   0  11        0.40       -2.65      2.65 o
  -6   1  11        0.58       -1.51      1.81 o
  -5   1  11       37.15       37.23      4.05 o
  -4   1  11      287.61      286.97      9.80 o
  -3   1  11      399.29      399.53     13.49 o
  -2   1  11       32.52       33.14      2.70 o
  -1   1  11      204.23      181.23      4.66 o
   0   1  11       82.40       72.28      3.08 o
   1   1  11      192.56      169.37      4.21 o
   2   1  11        0.68        0.78      0.43 o
   3   1  11       14.62       14.70      1.87 o
   4   1  11      165.89      177.32     13.83 o
   5   1  11       15.10       17.81      5.26 o
   6   1  11        3.79        8.27      4.41 o
  -6   2  11      103.44       99.06      6.65 o
  -5   2  11       43.25       44.33      4.18 o
  -4   2  11       25.39       25.54      3.16 o
  -3   2  11       99.98       98.83      4.75 o
  -2   2  11        0.15        1.05      0.97 o
  -1   2  11      368.02      340.95     16.78 o
   0   2  11       35.93       29.44      2.14 o
   1   2  11      186.67      177.42      5.28 o
   2   2  11      451.36      430.97     10.44 o
   3   2  11      407.14      419.91      9.78 o
   4   2  11        0.03       -1.05      2.40 o
   5   2  11       16.05       22.46      5.78 o
  -6   3  11       15.39       20.12      3.48 o
  -5   3  11        0.00        1.10      1.72 o
  -4   3  11      258.93      253.50      9.35 o
  -3   3  11      428.48      413.17     13.83 o
  -2   3  11       18.13       19.31      1.92 o
  -1   3  11      141.86      120.63      3.83 o
   0   3  11        3.06        5.47      1.42 o
   1   3  11      148.41      143.05      6.08 o
   2   3  11       11.96        8.89      1.19 o
   3   3  11       90.23       74.54      4.38 o
   4   3  11      555.73      586.82     27.35 o
  -6   4  11       12.56       11.69      3.00 o
  -5   4  11        4.55        9.97      2.94 o
  -4   4  11        0.06       -1.49      1.88 o
  -3   4  11       58.77       64.18      4.50 o
  -2   4  11      566.15      548.84     21.65 o
  -1   4  11       48.20       39.57      2.45 o
   0   4  11      278.36      267.49     10.97 o
   1   4  11      505.32      457.00     14.38 o
   2   4  11      163.33      160.64      7.40 o
   3   4  11       42.64       43.39      4.52 o
   4   4  11        3.75        3.44      3.25 o
  -6   5  11       19.17       28.59      7.36 o
  -5   5  11        5.31        8.37      3.07 o
  -4   5  11       93.73       81.46      5.81 o
  -3   5  11       98.19       84.84      7.36 o
  -2   5  11       17.79       15.37      1.87 o
  -1   5  11       50.36       45.61      3.76 o
   0   5  11       11.98       10.09      2.93 o
   1   5  11        1.26        3.31      2.78 o
   2   5  11      109.13      103.04     10.89 o
   3   5  11        0.30       -1.06      2.62 o
  -5   6  11        7.17        6.83      2.66 o
  -4   6  11        0.50        0.10      2.02 o
  -3   6  11       97.27       92.11      7.94 o
  -2   6  11      523.32      502.18     18.07 o
  -1   6  11        0.24       -1.69      2.27 o
   0   6  11      364.25      369.26     15.31 o
   1   6  11      297.93      282.62     18.48 o
   2   6  11       17.07       19.19      6.59 o
  -3   7  11       12.30       15.36      3.63 o
  -2   7  11       31.40       23.25      4.46 o
  -1   7  11      232.93      225.26     13.01 o
   0   7  11       43.16       35.75      5.58 o
   1   7  11      166.95      171.61     15.68 o
   2  -8  12        3.77       -5.77      5.77 o
  -2  -7  12       17.34       17.35      4.10 o
  -1  -7  12      150.41      149.48      9.97 o
   0  -7  12        2.07        2.99      2.31 o
   1  -7  12        0.33        1.49      2.76 o
   2  -7  12        5.32       -0.48      3.46 o
   3  -7  12       19.65       18.23      6.67 o
  -4  -6  12       15.68        9.32      2.54 o
  -3  -6  12      180.95      173.05      8.05 o
  -2  -6  12        0.02        1.99      1.55 o
  -1  -6  12       34.64       37.20      3.91 o
   0  -6  12      976.38     1027.31     32.66 o
   1  -6  12        0.22        0.94      1.32 o
   2  -6  12       74.48       79.57      8.33 o
   3  -6  12       18.76       19.04      3.44 o
   4  -6  12        0.22        1.79      3.44 o
  -5  -5  12      107.16       94.84     11.64 o
  -4  -5  12        1.76        1.01      2.08 o
  -3  -5  12       72.69       62.20      7.36 o
  -2  -5  12       43.60       41.99      3.48 o
  -1  -5  12       28.04       29.49      2.89 o
   0  -5  12       12.41       11.65      2.33 o
   1  -5  12      124.56      115.75      5.30 o
   2  -5  12       54.27       51.71      4.00 o
   3  -5  12        0.41       -0.09      1.77 o
   4  -5  12       18.04       17.49      4.16 o
  -6  -4  12        0.34       -1.55      3.10 o
  -5  -4  12        8.56        5.75      5.72 o
  -4  -4  12      236.03      217.99     11.32 o
  -3  -4  12      132.71      128.04      5.89 o
  -2  -4  12        7.04        3.21      1.23 o
  -1  -4  12      439.75      420.92     13.11 o
   0  -4  12      924.31      936.53     14.63 o
   1  -4  12       88.90       74.94      4.01 o
   2  -4  12      184.66      200.38      9.43 o
   3  -4  12       14.26       13.60      2.30 o
   4  -4  12       22.71       14.76      4.69 o
   5  -4  12      121.14      126.49     14.63 o
  -6  -3  12        5.07        2.65      3.72 o
  -5  -3  12      113.05       90.55     10.22 o
  -4  -3  12      129.63      110.17      7.87 o
  -3  -3  12      138.20      120.27      5.24 o
  -2  -3  12      171.36      154.63      6.92 o
  -1  -3  12      103.54      102.49      4.95 o
   0  -3  12       51.30       45.30      2.44 o
   1  -3  12      481.65      453.54      7.16 o
   2  -3  12       10.34        9.19      1.25 o
   3  -3  12       16.96       13.64      1.69 o
   4  -3  12       17.79       11.84      4.95 o
   5  -3  12        1.95        0.84      2.05 o
  -6  -2  12        0.67       -2.07      2.07 o
  -5  -2  12        1.42        2.31      3.46 o
  -4  -2  12      592.09      561.81     16.51 o
  -3  -2  12       25.57       19.85      2.94 o
  -2  -2  12      219.83      198.84     13.69 o
  -1  -2  12      395.55      332.65      7.26 o
   0  -2  12      204.62      202.01      5.27 o
   1  -2  12      951.77      964.18     13.61 o
   2  -2  12       17.36       15.63      1.50 o
   3  -2  12       66.42       66.85      3.35 o
   4  -2  12       70.69       73.53     10.03 o
   5  -2  12       32.43       38.87      7.85 o
  -6  -1  12        9.05        7.76      2.73 o
  -5  -1  12        4.96        2.81      1.77 o
  -4  -1  12       38.09       24.52      2.78 o
  -3  -1  12      649.37      622.58     19.18 o
  -2  -1  12      179.05      152.77     11.63 o
  -1  -1  12      656.39      624.63     12.46 o
   0  -1  12      145.88      135.17      5.99 o
   1  -1  12      388.09      365.26     11.59 o
   2  -1  12      271.04      249.16      5.86 o
   3  -1  12       21.55       16.93      2.20 o
   4  -1  12        0.88        4.59      3.04 o
   5  -1  12       14.32        3.46      3.46 o
  -6   0  12        6.35        1.73      1.78 o
  -5   0  12        4.81        5.39      2.12 o
  -4   0  12      168.20      147.62      5.93 o
  -3   0  12       63.92       58.84      5.43 o
  -2   0  12       73.56       67.89      4.44 o
  -1   0  12       11.49        7.55      0.93 o
   0   0  12       65.30       56.44      3.48 o
   1   0  12      558.52      550.73      7.92 o
   2   0  12      243.53      211.10      6.95 o
   3   0  12       56.54       54.29      2.37 o
   4   0  12       15.84       15.80      4.90 o
   5   0  12        8.23        8.09      3.22 o
  -6   1  12       36.76       34.78      4.78 o
  -5   1  12        1.34        2.13      1.68 o
  -4   1  12        6.85        4.32      1.69 o
  -3   1  12     1055.29     1110.01     27.12 o
  -2   1  12       56.32       46.84      3.02 o
  -1   1  12      597.46      553.65     13.90 o
   0   1  12      159.22      149.60      4.52 o
   1   1  12      163.47      156.47      4.17 o
   2   1  12      465.49      441.62      8.59 o
   3   1  12      191.25      177.80      7.69 o
   4   1  12       51.85       60.62      8.50 o
   5   1  12       10.66       11.71      4.35 o
  -6   2  12        2.55        5.02      2.06 o
  -5   2  12       41.22       39.51      4.25 o
  -4   2  12        3.28        4.51      2.32 o
  -3   2  12       14.80       16.34      3.22 o
  -2   2  12      449.92      448.04     12.76 o
  -1   2  12        5.53        3.89      0.72 o
   0   2  12        0.10        0.66      0.90 o
   1   2  12        5.16        3.54      1.39 o
   2   2  12       15.17       12.18      1.43 o
   3   2  12       82.69       86.03      4.70 o
   4   2  12        5.39        6.11      2.88 o
   5   2  12        1.46        1.50      3.30 o
  -6   3  12        0.23       -0.27      3.14 o
  -5   3  12        6.13        4.04      2.79 o
  -4   3  12       15.54       10.65      2.40 o
  -3   3  12      246.49      258.21     11.19 o
  -2   3  12       50.85       44.56      3.05 o
  -1   3  12       13.57        9.30      1.14 o
   0   3  12      158.27      155.36      9.71 o
   1   3  12        7.19        6.99      1.75 o
   2   3  12       35.29       39.86      3.94 o
   3   3  12       35.32       33.89      4.15 o
   4   3  12        3.40        4.07      2.21 o
  -6   4  12        5.74       11.16      2.81 o
  -5   4  12       56.59       51.95      6.16 o
  -4   4  12        7.43       12.60      3.16 o
  -3   4  12        6.07        2.93      2.42 o
  -2   4  12      720.54      677.37     26.94 o
  -1   4  12       27.85       25.46      1.97 o
   0   4  12      106.98       84.49      7.31 o
   1   4  12       79.75       67.93      4.27 o
   2   4  12        5.90        8.50      2.13 o
   3   4  12      387.41      418.98     22.06 o
   4   4  12       15.86       17.65      5.73 o
  -6   5  12       66.32       69.50      7.53 o
  -5   5  12        0.05        2.01      2.25 o
  -4   5  12       44.38       39.09      4.16 o
  -3   5  12        0.41       -1.32      2.92 o
  -2   5  12       28.79       23.16      3.88 o
  -1   5  12      121.11      106.12      7.96 o
   0   5  12       64.71       64.24      6.20 o
   1   5  12       77.56       76.35      6.61 o
   2   5  12        2.22        2.50      3.32 o
   3   5  12        0.85        9.06      4.79 o
  -4   6  12        4.09        3.90      2.77 o
  -3   6  12       11.81       12.56      3.29 o
  -2   6  12       50.49       55.01      6.30 o
  -1   6  12       23.74       21.17      3.85 o
   0   6  12       36.18       41.49      5.51 o
   1   6  12        9.21        6.59      3.01 o
   2   6  12        7.56        8.92      4.67 o
  -3   7  12       34.71       28.88      7.42 o
  -2   7  12        0.36       -2.83      2.83 o
  -1   7  12       68.51       82.25      8.27 o
   0   7  12       10.79       10.05      4.88 o
   2  -8  13        0.39       -4.13      4.13 o
  -2  -7  13       10.90       15.85      4.39 o
  -1  -7  13        5.15        9.06      2.89 o
   0  -7  13        5.27        2.16      2.05 o
   1  -7  13        5.60        2.30      4.65 o
   2  -7  13        5.50       -4.95      4.95 o
   3  -7  13        1.06        9.73      4.99 o
  -4  -6  13        0.06        7.90      5.10 o
  -3  -6  13        5.20        9.21      2.93 o
  -2  -6  13       75.28       82.94      8.20 o
  -1  -6  13        7.74        5.57      2.46 o
   0  -6  13        6.66       13.56      3.63 o
   1  -6  13        0.03        0.63      4.97 o
   2  -6  13       51.10       56.76      8.34 o
   3  -6  13       30.93       28.88      7.17 o
  -5  -5  13        1.21        2.86      3.96 o
  -4  -5  13      111.78      113.77      8.75 o
  -3  -5  13        6.00        6.50      2.90 o
  -2  -5  13       11.76       11.96      1.87 o
  -1  -5  13      322.79      342.17     13.09 o
   0  -5  13       25.12       22.58      2.16 o
   1  -5  13       91.16       89.25      5.12 o
   2  -5  13       10.51       11.48      2.09 o
   3  -5  13        0.67        2.29      1.70 o
   4  -5  13        0.31       -0.16      2.24 o
  -6  -4  13        6.06        2.68      2.63 o
  -5  -4  13       79.30       77.58      7.66 o
  -4  -4  13       48.11       53.44      6.06 o
  -3  -4  13       50.48       44.37      4.93 o
  -2  -4  13      218.46      214.35     10.02 o
  -1  -4  13       85.72       79.98      5.93 o
   0  -4  13      206.35      206.07      6.98 o
   1  -4  13      430.69      372.07     19.03 o
   2  -4  13        2.05        0.56      1.62 o
   3  -4  13       46.39       53.09      4.50 o
   4  -4  13      144.17      150.68     10.99 o
  -6  -3  13       95.17       82.24     10.80 o
  -5  -3  13      140.62      129.53      7.90 o
  -4  -3  13       97.41       84.53      5.89 o
  -3  -3  13       21.45       20.04      2.06 o
  -2  -3  13       16.53       11.75      1.23 o
  -1  -3  13      668.13      678.58     12.88 o
   0  -3  13        9.16        3.46      1.02 o
   1  -3  13      100.26       74.24      4.43 o
   2  -3  13      333.28      312.84      7.45 o
   3  -3  13       14.49       15.62      5.13 o
   4  -3  13       13.78       11.57      4.63 o
   5  -3  13        5.26        5.11      4.53 o
  -6  -2  13        3.04        1.98      2.20 o
  -5  -2  13      124.22      123.41      9.22 o
  -4  -2  13        7.12        5.79      1.74 o
  -3  -2  13       67.48       57.71      3.11 o
  -2  -2  13      180.40      179.61      6.93 o
  -1  -2  13        4.87        3.47      1.09 o
   0  -2  13      174.70      171.66      5.59 o
   1  -2  13      548.10      534.20      8.05 o
   2  -2  13       42.91       36.11      2.48 o
   3  -2  13       84.42       93.19      3.99 o
   4  -2  13      144.22      151.36     15.09 o
   5  -2  13       21.68       24.98      6.89 o
  -6  -1  13       95.57       93.93      6.68 o
  -5  -1  13      469.76      425.54     28.09 o
  -4  -1  13        1.06        0.89      1.35 o
  -3  -1  13      226.27      229.44      9.39 o
  -2  -1  13       91.78       59.65      9.00 o
  -1  -1  13      386.44      371.55     10.85 o
   0  -1  13      220.36      200.26      6.03 o
   1  -1  13       40.53       27.74      1.62 o
   2  -1  13      994.80      913.27     15.42 o
   3  -1  13       13.47       10.34      1.21 o
   4  -1  13       80.04       84.21     10.90 o
   5  -1  13       42.27       42.79      8.60 o
  -6   0  13       32.73       29.98      3.78 o
  -5   0  13      137.30      117.46      7.06 o
  -4   0  13      470.79      442.00     11.62 o
  -3   0  13       30.15       34.81      4.53 o
  -2   0  13      102.39       95.31      3.94 o
  -1   0  13       56.82       44.85      2.75 o
   0   0  13        3.17        2.33      0.82 o
   1   0  13        2.84        3.64      0.97 o
   2   0  13       11.41        8.02      0.88 o
   3   0  13        0.35       -0.65      0.65 o
   4   0  13       33.46       35.77      7.03 o
   5   0  13       45.75       58.78      9.49 o
  -7   1  13       57.19       38.08      6.78 o
  -6   1  13       49.35       38.78      4.42 o
  -5   1  13      183.86      150.81      8.08 o
  -4   1  13        1.24        0.27      1.86 o
  -3   1  13       82.89       67.75      5.04 o
  -2   1  13      116.25      118.16      5.24 o
  -1   1  13       16.74       13.68      1.15 o
   0   1  13      221.30      212.68      5.68 o
   1   1  13       75.16       63.98      2.79 o
   2   1  13      519.20      494.92     12.30 o
   3   1  13      102.59      103.11      5.89 o
   4   1  13       73.53       94.06     10.82 o
   5   1  13       33.22       42.03      8.20 o
  -7   2  13       59.81       55.76      8.83 o
  -6   2  13       75.99       77.17      6.26 o
  -5   2  13      210.53      196.38      9.20 o
  -4   2  13      528.20      492.53     15.82 o
  -3   2  13       34.57       27.35      4.30 o
  -2   2  13      502.99      528.22     11.73 o
  -1   2  13        1.20        0.39      0.36 o
   0   2  13       13.07        7.41      1.63 o
   1   2  13      124.51      119.11      5.58 o
   2   2  13       85.93       79.43      4.69 o
   3   2  13      178.24      176.97      6.72 o
   4   2  13       19.48       23.53      5.72 o
   5   2  13        9.17        8.72      4.07 o
  -6   3  13        5.20        2.43      3.92 o
  -5   3  13        8.28        3.13      1.91 o
  -4   3  13        3.13        0.75      1.54 o
  -3   3  13       54.66       43.74      4.84 o
  -2   3  13       86.10       77.96      4.92 o
  -1   3  13       67.52       61.52      3.97 o
   0   3  13       25.89       25.09      2.93 o
   1   3  13       41.51       40.80      4.31 o
   2   3  13       93.01       93.83      6.15 o
   3   3  13      222.09      238.89     11.41 o
   4   3  13        0.64       -0.60      1.70 o
  -6   4  13      195.68      201.62     12.63 o
  -5   4  13       97.18       97.56      7.00 o
  -4   4  13      133.61      111.98      8.41 o
  -3   4  13       53.32       49.31      5.42 o
  -2   4  13       13.79       13.75      2.25 o
  -1   4  13       24.21       21.24      2.48 o
   0   4  13        7.15        5.73      1.67 o
   1   4  13        0.55        3.36      2.40 o
   2   4  13        1.71        5.78      1.74 o
   3   4  13       86.48       98.55     11.33 o
   4   4  13        0.35        1.31      2.84 o
  -6   5  13       17.25       20.46      5.69 o
  -5   5  13       18.18       21.43      4.08 o
  -4   5  13        2.81        1.97      2.20 o
  -3   5  13      133.67      128.72      9.23 o
  -2   5  13        2.02        1.47      2.31 o
  -1   5  13       90.54       86.41      7.22 o
   0   5  13       40.19       47.06      5.50 o
   1   5  13       11.59       11.76      3.29 o
   2   5  13       34.63       32.33      6.68 o
   3   5  13       36.90       41.19      8.24 o
  -4   6  13       24.88       19.09      5.46 o
  -3   6  13       25.66       19.33      3.86 o
  -2   6  13      100.48       93.20     11.93 o
  -1   6  13       90.04       79.13      7.46 o
   0   6  13       74.92       83.66      8.89 o
   1   6  13       40.12       32.80      5.05 o
   2   6  13       52.17       65.94      9.85 o
  -2   7  13       20.44       19.32      5.71 o
  -1   7  13       26.72       29.19      7.30 o
   0   7  13      132.82      128.26     13.82 o
  -2  -7  14        0.12        0.18      4.19 o
  -1  -7  14       52.04       45.72      5.79 o
   0  -7  14      170.46      174.08     10.74 o
   1  -7  14       10.20        9.34      4.72 o
   2  -7  14        0.95       -6.28      6.28 o
  -3  -6  14       25.78       25.71      4.47 o
  -2  -6  14        9.86        6.38      2.65 o
  -1  -6  14        2.06        5.49      2.61 o
   0  -6  14       40.90       38.54      4.99 o
   1  -6  14      227.66      258.32     17.43 o
   2  -6  14       26.43       28.25      6.33 o
   3  -6  14        1.67       -0.17      3.34 o
  -4  -5  14        0.05       -1.45      2.30 o
  -3  -5  14      143.69      150.64      9.66 o
  -2  -5  14      144.00      149.35      9.29 o
  -1  -5  14       63.56       65.84      6.07 o
   0  -5  14       85.84       85.47      5.02 o
   1  -5  14        3.60        5.31      2.18 o
   2  -5  14       10.01        7.56      4.09 o
   3  -5  14        2.29        1.76      1.52 o
   4  -5  14        2.99        3.99      2.86 o
  -5  -4  14        2.91        3.20      2.08 o
  -4  -4  14       80.25       81.33      7.24 o
  -3  -4  14       11.57        7.51      2.39 o
  -2  -4  14      100.73      104.30      5.99 o
  -1  -4  14      114.03      114.87      5.94 o
   0  -4  14       70.08       65.83      4.05 o
   1  -4  14      393.29      358.10     25.57 o
   2  -4  14        5.06        6.46      3.26 o
   3  -4  14        2.09       -0.23      2.09 o
   4  -4  14       42.33       37.10      5.66 o
  -6  -3  14        3.61        3.02      3.39 o
  -5  -3  14      168.08      165.61      9.91 o
  -4  -3  14       47.79       42.51      4.52 o
  -3  -3  14      405.95      442.24     14.37 o
  -2  -3  14      692.47      712.67     20.38 o
  -1  -3  14        3.62        5.92      1.51 o
   0  -3  14       20.04       22.97      2.30 o
   1  -3  14       17.74       14.31      1.47 o
   2  -3  14      135.29      130.10      9.64 o
   3  -3  14       20.95       24.49      3.56 o
   4  -3  14        2.82       -1.23      4.04 o
  -6  -2  14        6.37        1.72      2.81 o
  -5  -2  14        0.01       -2.35      2.35 o
  -4  -2  14       60.94       65.51      6.56 o
  -3  -2  14       55.09       51.04      2.86 o
  -2  -2  14      835.28      862.49     22.63 o
  -1  -2  14      798.49      747.40     11.70 o
   0  -2  14        2.50        0.78      1.05 o
   1  -2  14        0.00        1.48      0.92 o
   2  -2  14       39.74       42.21      2.64 o
   3  -2  14        2.47        2.86      1.61 o
   4  -2  14        0.69        3.08      3.10 o
  -6  -1  14        9.72       13.49      3.15 o
  -5  -1  14       61.29       49.99      5.91 o
  -4  -1  14       45.00       36.76      3.36 o
  -3  -1  14      518.35      512.61     16.58 o
  -2  -1  14      699.62      722.91     14.70 o
  -1  -1  14       53.84       57.45      3.45 o
   0  -1  14       42.70       45.01      3.67 o
   1  -1  14        0.96        0.71      0.61 o
   2  -1  14      144.05      145.71      5.41 o
   3  -1  14       71.55       69.19      5.10 o
   4  -1  14       17.80       17.86      5.30 o
   5  -1  14       53.68       42.73      8.80 o
  -6   0  14        5.75        3.91      3.20 o
  -5   0  14       24.77       23.06      3.94 o
  -4   0  14      186.62      196.04      8.03 o
  -3   0  14        3.86        3.88      1.42 o
  -2   0  14     1873.67     1844.91     59.69 o
  -1   0  14      880.09      907.22     15.73 o
   0   0  14       14.98       11.02      1.84 o
   1   0  14      199.41      174.39      4.77 o
   2   0  14      126.91      119.50      4.08 o
   3   0  14       64.57       68.32      4.89 o
   4   0  14       21.32       20.57      5.42 o
   5   0  14       19.67       29.81      7.58 o
  -6   1  14       13.85       16.97      3.32 o
  -5   1  14       36.14       26.50      3.72 o
  -4   1  14        4.80        1.83      1.98 o
  -3   1  14       63.24       49.17      4.66 o
  -2   1  14      263.32      268.31      7.66 o
  -1   1  14       20.91       21.03      3.89 o
   0   1  14       15.57       13.63      1.60 o
   1   1  14       11.84       12.50      1.37 o
   2   1  14        5.41        7.89      1.42 o
   3   1  14      156.25      158.53      7.65 o
   4   1  14       19.63       13.21      4.13 o
   5   1  14       11.30        7.12      3.42 o
  -6   2  14       37.82       31.53      4.22 o
  -5   2  14       87.27       90.16      6.48 o
  -4   2  14       14.33       12.42      3.49 o
  -3   2  14      245.19      253.35      8.87 o
  -2   2  14      863.50      908.46     15.62 o
  -1   2  14      715.45      749.63     13.45 o
   0   2  14      249.96      233.87      8.39 o
   1   2  14       15.95       15.81      1.85 o
   2   2  14        1.69        2.63      1.49 o
   3   2  14       85.81       88.98      6.25 o
   4   2  14       18.58       19.42      5.45 o
   5   2  14       12.80       10.65      4.01 o
  -6   3  14        0.05       -3.53      3.53 o
  -5   3  14       78.71       67.93      5.94 o
  -4   3  14        1.18       -0.55      2.21 o
  -3   3  14       17.03       26.19      3.86 o
  -2   3  14       41.35       38.89      4.54 o
  -1   3  14       13.97       11.75      1.86 o
   0   3  14      108.69      117.36      7.06 o
   1   3  14        0.26        0.19      1.67 o
   2   3  14        0.10       -1.96      1.96 o
   3   3  14       67.44       71.64      6.23 o
  -6   4  14       33.68       38.88      5.84 o
  -5   4  14       28.88       24.49      4.67 o
  -4   4  14        0.01        2.19      2.32 o
  -3   4  14      252.19      268.08     12.40 o
  -2   4  14       82.27       76.69      6.52 o
  -1   4  14      614.23      644.88     17.79 o
   0   4  14      124.22      137.16      8.35 o
   1   4  14       12.61       15.30      3.21 o
   2   4  14       40.43       40.65      6.72 o
   3   4  14        0.30        0.89      2.91 o
   4   4  14       45.70       45.98      8.22 o
  -5   5  14       43.97       30.73      6.88 o
  -4   5  14       88.90       93.47      8.30 o
  -3   5  14        5.22        8.84      2.97 o
  -2   5  14        1.11        1.05      3.22 o
  -1   5  14       10.37       12.27      5.69 o
   0   5  14       86.66       93.34     10.28 o
   1   5  14       11.18       12.66      3.00 o
   2   5  14        1.25        2.91      2.56 o
   3   5  14        0.15        9.50      4.92 o
  -4   6  14        0.30       -2.16      2.82 o
  -3   6  14        0.32       -1.42      2.17 o
  -2   6  14       38.07       29.67      5.37 o
  -1   6  14      154.15      149.69     10.28 o
   0   6  14        1.15       -0.29      2.52 o
   1   6  14        0.08        5.21      3.14 o
  -1  -7  15       96.29      105.53     12.27 o
   0  -7  15        9.14        9.89      3.02 o
   1  -7  15        3.08        7.32      4.48 o
  -3  -6  15       46.74       46.76      8.37 o
  -2  -6  15      222.66      241.69     12.73 o
  -1  -6  15      303.51      327.65     14.33 o
   0  -6  15       17.20        9.96      2.93 o
   1  -6  15       25.27       27.81      4.43 o
   2  -6  15       46.73       54.90      8.40 o
  -4  -5  15        1.90        3.82      3.50 o
  -3  -5  15       40.29       36.13      5.09 o
  -2  -5  15       29.38       31.02      4.83 o
  -1  -5  15       25.14       26.96      3.28 o
   0  -5  15      207.90      214.20      7.90 o
   1  -5  15        0.03       -0.47      1.99 o
   2  -5  15        3.93        7.16      2.42 o
   3  -5  15       76.98       92.55      6.38 o
  -5  -4  15        2.28        2.12      2.34 o
  -4  -4  15       75.85       75.27      6.20 o
  -3  -4  15       44.00       44.22      4.32 o
  -2  -4  15      300.66      326.41     16.59 o
  -1  -4  15       91.93       95.24      5.39 o
   0  -4  15        2.75        2.09      1.20 o
   1  -4  15       23.35       11.59      5.37 o
   2  -4  15        8.62       13.02      3.02 o
   3  -4  15       66.49       66.96      7.48 o
   4  -4  15       13.99        5.74      3.95 o
  -6  -3  15        3.51        1.59      3.60 o
  -5  -3  15      112.58      118.88      8.85 o
  -4  -3  15        0.23        2.26      1.85 o
  -3  -3  15       16.70       19.99      3.09 o
  -2  -3  15        0.63        2.90      1.60 o
  -1  -3  15       66.30       69.54      4.34 o
   0  -3  15      442.61      433.80      8.77 o
   1  -3  15        0.91       -0.07      1.09 o
   2  -3  15       48.53       68.01      8.22 o
   3  -3  15      106.16      125.90      7.83 o
   4  -3  15       62.39       84.46     12.00 o
  -6  -2  15       33.92       43.10      8.17 o
  -5  -2  15        9.19        4.00      2.60 o
  -4  -2  15      205.05      217.14      9.62 o
  -3  -2  15        0.13       -0.98      1.52 o
  -2  -2  15      127.99      126.00      5.98 o
  -1  -2  15       71.21       68.91      3.34 o
   0  -2  15       22.54       15.37      1.95 o
   1  -2  15      364.16      331.71      9.27 o
   2  -2  15        3.87        1.64      1.28 o
   3  -2  15        5.39        3.60      1.87 o
   4  -2  15        6.07        6.37      3.40 o
  -6  -1  15       31.76       30.14      6.77 o
  -5  -1  15       11.13        3.21      2.92 o
  -4  -1  15       24.73       24.21      6.20 o
  -3  -1  15      112.22      105.12      8.36 o
  -2  -1  15      211.01      199.06      7.31 o
  -1  -1  15      344.77      333.26      9.45 o
   0  -1  15      168.34      156.57      8.01 o
   1  -1  15       17.44       14.22      1.38 o
   2  -1  15       23.53       26.24      4.51 o
   3  -1  15       74.63       83.02      5.83 o
   4  -1  15      194.66      244.06     19.24 o
  -6   0  15       33.26       18.05      4.84 o
  -5   0  15      103.69      101.65      8.66 o
  -4   0  15      118.83      112.41      8.63 o
  -3   0  15      212.78      219.70      7.26 o
  -2   0  15      117.25      107.05      9.42 o
  -1   0  15       96.17       88.39      3.91 o
   0   0  15      557.14      542.03     11.87 o
   1   0  15      301.44      273.86     11.56 o
   2   0  15       29.89       23.92      2.34 o
   3   0  15       70.36       63.86      5.07 o
   4   0  15        6.65        5.28      3.72 o
   5   0  15       29.41       40.29      9.14 o
  -6   1  15        5.11       -1.32      2.47 o
  -5   1  15       40.69       31.03      4.91 o
  -4   1  15        6.59        8.02      2.75 o
  -3   1  15      556.74      564.66     12.45 o
  -2   1  15      354.55      354.53      8.80 o
  -1   1  15      228.08      221.74      6.41 o
   0   1  15       21.13       20.20      2.09 o
   1   1  15        2.13        0.50      0.72 o
   2   1  15        0.02        2.07      1.98 o
   3   1  15       47.04       47.57      4.52 o
   4   1  15       60.47       73.49     10.30 o
   5   1  15        0.05       10.76      5.75 o
  -6   2  15        9.71        6.32      2.86 o
  -5   2  15       70.31       67.66     10.28 o
  -4   2  15      117.74      115.70      8.97 o
  -3   2  15      276.35      288.97      9.64 o
  -2   2  15      237.18      249.95      8.37 o
  -1   2  15       18.02       12.04      2.05 o
   0   2  15      628.11      637.13     12.63 o
   1   2  15      147.57      145.45      5.33 o
   2   2  15      216.71      208.67      9.60 o
   3   2  15       66.44       71.27      5.63 o
   4   2  15       21.63       21.01      5.46 o
  -6   3  15       70.95       56.05      9.70 o
  -5   3  15        0.06        1.81      2.14 o
  -4   3  15      108.60      108.96      6.74 o
  -3   3  15      532.99      533.18     13.90 o
  -2   3  15      228.76      242.31     10.52 o
  -1   3  15        4.26        3.03      1.86 o
   0   3  15        4.35        4.28      3.03 o
   1   3  15       90.72       91.22      6.56 o
   2   3  15        6.67        5.94      1.95 o
   3   3  15        0.60        1.50      1.85 o
  -5   4  15        4.68        3.68      2.12 o
  -4   4  15      199.48      209.66     11.70 o
  -3   4  15        3.50        5.76      3.07 o
  -2   4  15      121.10      109.74      7.77 o
  -1   4  15        2.12        2.07      1.93 o
   0   4  15      114.49      119.07      7.89 o
   1   4  15      219.34      228.34     11.15 o
   2   4  15       95.58       96.99     10.19 o
   3   4  15       23.64       25.74      6.56 o
  -5   5  15        0.56       -2.38      3.48 o
  -4   5  15      159.20      157.64     14.39 o
  -3   5  15      232.59      225.64     12.32 o
  -2   5  15      136.76      140.83      9.46 o
  -1   5  15        8.10       12.25      3.06 o
   0   5  15        3.04        3.70      2.23 o
   1   5  15       97.47      107.71      8.40 o
   2   5  15       30.74       32.52      6.70 o
  -4   6  15       81.67       78.15     11.08 o
  -3   6  15       27.35       17.05      5.50 o
  -2   6  15       17.10        8.55      4.15 o
  -1   6  15       37.85       42.49      5.91 o
   0   6  15       16.14       16.36      4.03 o
   1   6  15      175.35      209.30     16.93 o
  -1  -7  16        0.27       -3.16      3.38 o
   0  -7  16        8.08        1.83      2.53 o
  -3  -6  16       31.09       37.09      7.55 o
  -2  -6  16        0.49        4.23      2.37 o
  -1  -6  16        0.11        6.01      2.87 o
   0  -6  16       71.13       74.81      7.09 o
   1  -6  16       71.45       73.66      9.93 o
   2  -6  16       24.27       19.08      5.69 o
  -4  -5  16       64.27       76.08      8.02 o
  -3  -5  16       46.64       51.37      6.43 o
  -2  -5  16       61.27       66.76      5.35 o
  -1  -5  16        0.60        1.87      1.42 o
   0  -5  16       77.84       85.60      6.95 o
   1  -5  16       32.77       35.41      6.65 o
   2  -5  16        2.88        6.23      2.96 o
   3  -5  16       20.41       16.14      3.48 o
  -4  -4  16       25.36       25.88      3.88 o
  -3  -4  16       64.34       72.83      5.65 o
  -2  -4  16       34.21       42.70      4.09 o
  -1  -4  16        7.45        4.71      1.45 o
   0  -4  16       85.07       80.27      4.60 o
   1  -4  16       25.31       19.32      6.43 o
   2  -4  16       16.04        8.84      6.20 o
   3  -4  16      149.70      177.31     11.83 o
  -5  -3  16       16.63       17.77      3.01 o
  -4  -3  16       56.13       58.04      5.17 o
  -3  -3  16      136.52      147.25     11.08 o
  -2  -3  16        1.72        2.77      2.88 o
  -1  -3  16       67.23       70.82      4.58 o
   0  -3  16       38.06       45.79      2.99 o
   1  -3  16       61.17       58.88      5.44 o
   2  -3  16      100.52       94.98      6.97 o
   3  -3  16       15.30       16.76      2.99 o
  -6  -2  16        0.07        2.18      3.30 o
  -5  -2  16       11.00       10.83      3.26 o
  -4  -2  16        6.42        7.07      2.27 o
  -3  -2  16      109.38      117.10      7.23 o
  -2  -2  16      137.98      143.89      9.90 o
  -1  -2  16        0.47       -0.73      0.92 o
   0  -2  16        2.75        3.91      2.26 o
   1  -2  16        3.82        0.55      1.05 o
   2  -2  16       11.98       10.53      3.26 o
   3  -2  16        0.02       -0.56      2.37 o
   4  -2  16        9.34        9.20      4.20 o
  -6  -1  16        0.84        5.22      4.37 o
  -5  -1  16        0.28        3.52      2.75 o
  -4  -1  16       29.31       25.45      4.46 o
  -3  -1  16        3.97        2.05      1.04 o
  -2  -1  16        5.66        3.98      0.84 o
  -1  -1  16       17.89       13.87      2.79 o
   0  -1  16        0.02        1.84      1.60 o
   1  -1  16       60.36       70.24      4.80 o
   2  -1  16       63.08       48.50      6.11 o
   3  -1  16       35.96       44.24      7.20 o
   4  -1  16      158.15      197.72     17.95 o
  -6   0  16        5.54        0.27      3.74 o
  -5   0  16        0.87        2.87      4.48 o
  -4   0  16        6.51        4.31      2.37 o
  -3   0  16       32.52       31.19      3.47 o
  -2   0  16      114.92       80.21     19.73 o
  -1   0  16       32.96       36.11      2.83 o
   0   0  16       38.89       48.32      3.79 o
   1   0  16        4.01       -0.76      1.24 o
   2   0  16       10.07        9.27      2.03 o
   3   0  16       60.50       58.88      4.97 o
   4   0  16       29.35       45.64      8.82 o
  -6   1  16      118.40      126.24     14.10 o
  -5   1  16       11.84       11.58      4.79 o
  -4   1  16       52.20       46.92      5.93 o
  -3   1  16       55.91       52.45      4.55 o
  -2   1  16       13.17       13.60      1.51 o
  -1   1  16      142.65      117.24      5.70 o
   0   1  16        2.17       -0.32      2.79 o
   1   1  16        3.09        1.60      1.10 o
   2   1  16        4.27        1.05      1.55 o
   3   1  16       22.98       27.03      5.68 o
   4   1  16        0.21       -3.36      3.36 o
  -6   2  16       22.00       11.08      4.82 o
  -5   2  16       42.07       41.59      6.12 o
  -4   2  16        8.59        5.31      1.83 o
  -3   2  16       60.72       62.72      4.60 o
  -2   2  16       70.63       71.03      5.89 o
  -1   2  16      130.88      142.89      6.12 o
   0   2  16        8.78        5.04      1.47 o
   1   2  16        8.41       12.53      2.18 o
   2   2  16       26.96       30.76      3.08 o
   3   2  16       36.03       36.12      6.72 o
   4   2  16       69.36       76.61     10.50 o
  -5   3  16        0.27        1.25      4.45 o
  -4   3  16      192.47      198.18      9.23 o
  -3   3  16       31.87       28.82      3.56 o
  -2   3  16        3.06        4.57      1.63 o
  -1   3  16      351.14      361.25     15.41 o
   0   3  16       14.09       16.50      3.01 o
   1   3  16        5.31        7.22      2.02 o
   2   3  16        8.82        4.71      1.67 o
   3   3  16        1.92       -1.60      3.13 o
  -5   4  16       99.39      106.41     11.93 o
  -4   4  16       21.00       19.75      3.31 o
  -3   4  16      204.47      209.53     11.25 o
  -2   4  16       39.97       40.16      4.85 o
  -1   4  16       51.19       53.62      5.45 o
   0   4  16       70.33       66.57      6.12 o
   1   4  16       28.97       39.65      6.46 o
   2   4  16        0.10        1.46      2.69 o
   3   4  16       15.66       19.16      5.70 o
  -4   5  16       28.60       30.67      6.67 o
  -3   5  16        8.28        7.38      2.79 o
  -2   5  16        2.42       -0.27      2.07 o
  -1   5  16      157.74      176.00     10.67 o
   0   5  16       52.12       65.51      6.62 o
   1   5  16        4.70        5.66      2.85 o
   2   5  16       31.91       26.82      6.02 o
  -3   6  16       55.37       49.80      8.57 o
  -2   6  16        0.11       -1.25      3.07 o
  -1   6  16        4.02       10.20      4.48 o
   0   6  16       18.87       13.82      4.99 o
   1   6  16        0.16        6.29      4.01 o
  -3  -6  17       10.37       10.24      5.63 o
  -2  -6  17        3.21       -0.31      2.05 o
  -1  -6  17        0.05       -1.91      2.89 o
   0  -6  17        0.16        0.26      1.72 o
   1  -6  17       11.90       13.64      4.96 o
   2  -6  17        1.88       -3.56      3.56 o
  -4  -5  17        0.01       -4.96      4.96 o
  -3  -5  17      187.73      215.41     13.39 o
  -2  -5  17        0.28        0.82      1.56 o
  -1  -5  17       50.64       57.56      4.69 o
   0  -5  17       81.01       84.42      7.08 o
   1  -5  17       10.25        9.92      4.03 o
   2  -5  17      184.21      227.94     12.00 o
   3  -5  17       13.14       -1.11      3.73 o
  -4  -4  17       11.89        9.87      2.26 o
  -3  -4  17       44.79       50.93      4.98 o
  -2  -4  17       77.45       92.28      8.87 o
  -1  -4  17        4.42        3.39      1.72 o
   0  -4  17       33.88       33.81      4.35 o
   1  -4  17       23.61       14.11      5.83 o
   2  -4  17        2.51        2.32      1.98 o
   3  -4  17       49.38       60.87     10.06 o
  -5  -3  17        1.72        4.07      5.73 o
  -4  -3  17        9.04        5.77      2.47 o
  -3  -3  17       93.53       97.81      6.38 o
  -2  -3  17        0.04        0.33      1.29 o
  -1  -3  17       70.74       73.66      4.74 o
   0  -3  17       78.26       80.73      3.98 o
   1  -3  17       20.72       21.57      3.60 o
   2  -3  17      153.30      168.97      9.52 o
   3  -3  17       34.60       26.85      6.36 o
  -5  -2  17       85.53      104.02      7.17 o
  -4  -2  17      111.09      116.85      7.23 o
  -3  -2  17       53.73       61.11      4.92 o
  -2  -2  17      120.98      122.96      6.20 o
  -1  -2  17        0.16        0.96      1.11 o
   0  -2  17      112.33      117.29      5.20 o
   1  -2  17      114.99      118.01      6.03 o
   2  -2  17       24.88       21.20      4.65 o
   3  -2  17      248.82      288.50     20.86 o
  -5  -1  17        3.48        4.32      2.47 o
  -4  -1  17        0.38        2.46      2.17 o
  -3  -1  17        3.54        2.22      1.51 o
  -2  -1  17       36.14       31.50      3.15 o
  -1  -1  17        5.10        2.96      1.18 o
   0  -1  17       52.60       42.22      6.18 o
   1  -1  17        4.10        2.01      4.47 o
   2  -1  17       12.53       13.77      3.74 o
   3  -1  17       47.54       37.90      7.47 o
   4  -1  17       28.96       47.03      9.46 o
  -5   0  17       18.21       18.64      4.23 o
  -4   0  17      178.87      196.52     12.13 o
  -3   0  17        9.11        7.95      2.12 o
  -2   0  17       51.94       51.43      3.75 o
  -1   0  17       22.24       21.76      5.77 o
   0   0  17       26.72       30.02      5.73 o
   1   0  17      185.56      194.91      8.85 o
   2   0  17       93.16       87.31      8.50 o
   3   0  17      223.00      276.19     19.55 o
   4   0  17       47.20       58.12     10.12 o
  -5   1  17        0.19       -1.95      2.76 o
  -4   1  17       16.31       21.76      4.65 o
  -3   1  17       16.37       15.97      2.23 o
  -2   1  17        9.44        7.42      1.20 o
  -1   1  17       98.79       78.93     11.50 o
   0   1  17       10.41        5.27      1.92 o
   1   1  17       12.53       13.48      2.75 o
   2   1  17       11.45        8.08      2.02 o
   3   1  17        0.61        2.60      3.18 o
   4   1  17       66.27       88.47     11.62 o
  -5   2  17        0.98        3.20      4.92 o
  -4   2  17       24.08       21.35      3.37 o
  -3   2  17        0.41        0.83      1.29 o
  -2   2  17        0.55       -1.19      1.19 o
  -1   2  17        0.18        2.00      1.35 o
   0   2  17        3.46        3.20      1.79 o
   1   2  17      150.88      141.90      6.47 o
   2   2  17       50.29       55.45      4.14 o
   3   2  17       80.69      101.00     11.18 o
  -4   3  17        0.34        1.82      1.77 o
  -3   3  17        2.68        6.10      2.23 o
  -2   3  17       36.43       30.53      3.39 o
  -1   3  17       23.78       24.34      3.11 o
   0   3  17        4.80        6.03      1.98 o
   1   3  17       32.05       33.70      3.63 o
   2   3  17       48.73       49.47      4.26 o
   3   3  17       20.52       21.36      5.34 o
  -4   4  17       40.95       35.86      6.54 o
  -3   4  17       11.97        9.13      2.01 o
  -2   4  17       51.80       52.60      6.95 o
  -1   4  17       56.36       56.35      5.67 o
   0   4  17        5.43        1.86      1.80 o
   1   4  17       15.53       15.02      3.17 o
   2   4  17        4.55       10.82      6.80 o
  -4   5  17       40.78       32.41      6.99 o
  -3   5  17        2.77       -1.93      3.34 o
  -2   5  17       55.88       57.10      8.44 o
  -1   5  17        5.36       13.51      3.54 o
   0   5  17       16.21       13.66      3.62 o
   1   5  17       16.52       24.87      4.54 o
  -2   6  17      140.17      141.73     13.76 o
  -1   6  17       72.52       83.72     10.39 o
  -2  -6  18       27.75       27.71      6.53 o
  -1  -6  18        0.01       -0.55      3.46 o
   0  -6  18        0.61        1.91      2.58 o
   1  -6  18        0.67       -1.34      3.15 o
  -3  -5  18       16.10       14.49      3.64 o
  -2  -5  18        0.88        0.15      2.23 o
  -1  -5  18       27.27       31.53      4.67 o
   0  -5  18       93.95       90.73      7.52 o
   1  -5  18       66.31       86.00     10.54 o
   2  -5  18       47.19       50.93      6.04 o
  -4  -4  18        8.04        6.06      2.68 o
  -3  -4  18        5.48        8.07      2.53 o
  -2  -4  18       93.75       92.37      6.06 o
  -1  -4  18       47.48       52.46      4.27 o
   0  -4  18       25.48       25.50      3.83 o
   1  -4  18       64.01       62.37      6.10 o
   2  -4  18        3.92       -2.99      3.73 o
   3  -4  18        0.03       -3.57      4.37 o
  -5  -3  18       24.29       39.88      8.31 o
  -4  -3  18        0.27       -0.73      1.86 o
  -3  -3  18       29.32       37.27      4.31 o
  -2  -3  18       31.51       30.49      3.44 o
  -1  -3  18        1.48        4.25      1.49 o
   0  -3  18       46.18       47.99      3.84 o
   1  -3  18       61.76       62.98      6.03 o
   2  -3  18        0.32        2.27      3.92 o
   3  -3  18        1.86       -4.37      4.37 o
  -5  -2  18       17.16       19.94      6.22 o
  -4  -2  18       56.08       77.77      6.05 o
  -3  -2  18       14.54       17.73      2.79 o
  -2  -2  18      125.61      126.88      6.48 o
  -1  -2  18      267.97      277.56      8.05 o
   0  -2  18       86.89      108.59      9.86 o
   1  -2  18      157.70      173.24     13.22 o
   2  -2  18       53.58       52.58      7.06 o
   3  -2  18        5.56       10.51      5.20 o
  -5  -1  18       28.34       23.05      5.08 o
  -4  -1  18       14.59       15.68      4.06 o
  -3  -1  18       78.29       88.39      6.60 o
  -2  -1  18       15.33        9.57      1.84 o
  -1  -1  18       32.25       20.96      2.29 o
   0  -1  18        0.08       -2.00      2.00 o
   1  -1  18        2.12       -2.06      2.06 o
   2  -1  18       39.38       45.96      6.56 o
   3  -1  18       21.45       33.02      7.75 o
  -5   0  18        4.09       -2.84      2.84 o
  -4   0  18       10.31       11.71      3.81 o
  -3   0  18       30.63       34.11      4.42 o
  -2   0  18      103.53      105.80      8.29 o
  -1   0  18      306.34      350.45     15.17 o
   0   0  18       83.41      107.60      7.28 o
   1   0  18      146.62      163.67      8.46 o
   2   0  18       69.37       71.93      8.10 o
   3   0  18        1.26       -0.05      3.21 o
  -5   1  18       82.16       79.44     11.96 o
  -4   1  18        8.28       10.04      3.32 o
  -3   1  18       33.20       48.38      6.08 o
  -2   1  18       29.90       40.49      8.09 o
  -1   1  18       41.62       46.84      7.95 o
   0   1  18       50.40       57.79      5.62 o
   1   1  18       27.78       31.04      4.01 o
   2   1  18      124.37      157.75     12.02 o
   3   1  18      109.51      141.66     14.38 o
  -4   2  18       15.50       10.19      3.42 o
  -3   2  18       60.60       73.41      7.55 o
  -2   2  18       19.34       15.95      4.49 o
  -1   2  18      111.63      109.30      8.42 o
   0   2  18       48.62       55.85      5.97 o
   1   2  18       35.94       40.60      4.96 o
   2   2  18        7.84        4.20      3.07 o
   3   2  18       35.57       38.26      7.45 o
  -4   3  18        6.89        3.62      2.40 o
  -3   3  18       23.60       25.72      4.95 o
  -2   3  18       66.14       69.84      5.12 o
  -1   3  18       12.90       12.88      2.34 o
   0   3  18      110.96      121.85      6.55 o
   1   3  18       46.92       63.95      6.51 o
   2   3  18      153.66      199.93     14.66 o
  -3   4  18       30.69       23.94      6.68 o
  -2   4  18        4.92        8.62      2.21 o
  -1   4  18       29.00       27.53      4.19 o
   0   4  18        7.14        5.48      2.58 o
   1   4  18        1.76        2.77      2.61 o
  -2   5  18        8.72       12.50      4.28 o
  -1   5  18        3.05        5.16      3.36 o
   0   5  18       71.57       80.14      9.86 o
  -1  -6  19        3.31        1.79      2.58 o
   0  -6  19        0.16        5.76      3.64 o
  -3  -5  19        9.92        8.36      9.53 o
  -2  -5  19       13.36       13.49      4.88 o
  -1  -5  19       11.16        8.74      3.40 o
   0  -5  19       59.13       79.51      7.08 o
   1  -5  19       31.97       33.14      6.50 o
   2  -5  19       54.92       66.82      6.94 o
  -4  -4  19       89.15      101.75      8.89 o
  -3  -4  19        0.77       -1.80      3.61 o
  -2  -4  19        0.32        0.56      1.80 o
  -1  -4  19        5.25        1.05      2.90 o
   0  -4  19       25.95       32.99      4.29 o
   1  -4  19      103.95      115.77      8.30 o
   2  -4  19       47.26       48.57      5.73 o
  -4  -3  19        4.38        6.51      5.46 o
  -3  -3  19       41.82       48.06      4.94 o
  -2  -3  19        3.89        2.88      1.52 o
  -1  -3  19        0.33       -1.53      1.53 o
   0  -3  19       14.06       14.53      4.19 o
   1  -3  19        1.74       -2.10      2.10 o
   2  -3  19       24.41       37.67      4.91 o
   3  -3  19       27.70       36.52      8.60 o
  -5  -2  19        0.01        7.37      3.91 o
  -4  -2  19       40.03       41.18      4.54 o
  -3  -2  19        1.79        0.89      2.33 o
  -2  -2  19        5.62        6.61      1.70 o
  -1  -2  19       14.90       13.42      2.93 o
   0  -2  19       38.84       51.24      4.97 o
   1  -2  19      122.30      153.93     12.75 o
   2  -2  19       82.08       88.83      9.34 o
  -5  -1  19       17.93       29.65      7.03 o
  -4  -1  19       36.41       34.14      4.15 o
  -3  -1  19       45.39       42.12      4.18 o
  -2  -1  19       25.34       28.40      4.51 o
  -1  -1  19       25.90       27.40      4.12 o
   0  -1  19        4.95        3.65      1.85 o
   1  -1  19       14.89        7.70      2.58 o
   2  -1  19        3.81       -1.49      2.54 o
  -4   0  19        1.41        1.03      2.19 o
  -3   0  19        8.32        6.71      2.84 o
  -2   0  19        0.12        0.68      2.87 o
  -1   0  19        0.88       -0.73      1.70 o
   0   0  19        9.31       17.99      3.41 o
   1   0  19       70.45       84.96      6.33 o
   2   0  19       37.01       24.98      5.24 o
   3   0  19       82.71       93.84     12.43 o
  -4   1  19       20.20       14.38      8.51 o
  -3   1  19       66.68       79.44      7.81 o
  -2   1  19       72.25       79.07      7.48 o
  -1   1  19       42.15       60.73      6.32 o
   0   1  19       43.08       35.22      4.63 o
   1   1  19       41.25       40.54      4.85 o
   2   1  19       66.43       89.16      9.76 o
   3   1  19        0.16       -3.59      3.59 o
  -4   2  19        9.88       11.63      3.85 o
  -3   2  19        6.03        5.82      2.96 o
  -2   2  19       28.55       28.39      6.77 o
  -1   2  19        3.31        6.42      2.57 o
   0   2  19        4.87        3.98      2.85 o
   1   2  19        4.71        3.71      2.66 o
   2   2  19        0.55        0.44      2.68 o
  -3   3  19       46.88       45.30      6.36 o
  -2   3  19       31.29       38.98      5.80 o
  -1   3  19       19.39       20.96      4.17 o
   0   3  19       43.02       31.31      5.72 o
   1   3  19       30.81       44.37      5.62 o
  -2   4  19       32.82       43.31      9.07 o
  -1   4  19       10.97       10.79      3.78 o
   0   4  19       30.45       36.88      5.51 o
   1   4  19       10.57        5.37      7.06 o
  -2  -5  20        3.10        4.83      4.03 o
   1  -5  20        9.48       12.89      4.73 o
  -3  -4  20        7.20        7.61      3.13 o
  -2  -4  20       87.68      108.78      7.98 o
  -1  -4  20      119.61      143.14     14.20 o
   0  -4  20       80.63      101.11     11.38 o
   1  -4  20       54.23       51.70      8.27 o
   2  -4  20        6.86       -2.73      2.73 o
  -4  -3  20        5.33        0.48      2.14 o
  -3  -3  20        0.44       -3.02      3.02 o
  -2  -3  20        8.25       13.24      3.38 o
  -1  -3  20       45.64       51.67      8.65 o
   0  -3  20       35.28       48.99      8.33 o
   1  -3  20        7.24        2.10      3.34 o
   2  -3  20        3.28       -1.03      4.42 o
  -4  -2  20       19.07       24.89      7.23 o
  -3  -2  20        6.46        4.51      4.51 o
  -2  -2  20       62.46       90.76      7.91 o
  -1  -2  20      107.41      135.64      8.69 o
   0  -2  20       24.32       34.61      6.89 o
   1  -2  20       53.93       48.10      7.60 o
   2  -2  20       16.59       16.42      4.04 o
  -4  -1  20        2.59        3.68      3.62 o
  -3  -1  20       26.75       29.65     12.96 o
  -2  -1  20       56.48       54.69      6.11 o
  -1  -1  20      150.18      195.54     10.73 o
   0  -1  20      128.25      172.12      9.30 o
   1  -1  20        5.38       -3.33      3.33 o
   2  -1  20       83.54      113.36     10.78 o
  -4   0  20       87.10      112.68     13.81 o
  -3   0  20        2.76        3.53      2.83 o
  -2   0  20        0.17       -1.03      2.42 o
  -1   0  20       26.44       35.18      4.77 o
   0   0  20        0.86        0.18      1.82 o
   1   0  20        1.90        3.74      2.78 o
   2   0  20        8.13        7.29      2.79 o
  -4   1  20        4.44        2.13      3.35 o
  -3   1  20       42.45       49.67      6.72 o
  -2   1  20       89.72      106.32      8.81 o
  -1   1  20      134.00      178.73     10.78 o
   0   1  20      127.29      160.12      9.80 o
   1   1  20        8.25        6.73      3.78 o
  -3   2  20       11.91        8.32      8.36 o
  -2   2  20       47.34       64.02      7.10 o
  -1   2  20        1.41       -0.36      3.37 o
   0   2  20       31.25       34.48      5.04 o
   1   2  20       29.82       33.41      4.83 o
   2   2  20        0.06        3.65      2.51 o
  -2   3  20       85.91      105.57     12.84 o
  -1   3  20       30.85       31.92      5.32 o
   0   3  20       53.68       68.12      7.14 o
   1   3  20        0.38       -2.18      2.91 o
   1  -4  21       50.90       66.46      9.72 o
  -3  -3  21       16.89       23.72      6.74 o
  -2  -3  21        0.05        0.71      3.28 o
  -1  -3  21       71.50       79.01     11.03 o
   0  -3  21      170.03      238.84     17.91 o
   1  -3  21        2.55       -4.13      4.13 o
  -3  -2  21       52.27       68.83     10.20 o
  -2  -2  21       14.65       19.62      3.88 o
  -1  -2  21       44.70       51.27      8.80 o
   0  -2  21        1.88        3.59      2.93 o
   1  -2  21        7.78       14.93      4.83 o
  -3  -1  21       36.90       54.48      9.68 o
  -2  -1  21       26.29       22.62      5.32 o
  -1  -1  21      109.24      160.02      9.94 o
   0  -1  21      171.69      199.82     16.10 o
   1  -1  21       53.77       53.09      8.16 o
  -3   0  21       28.52       47.15      8.72 o
  -2   0  21        6.28        2.22      6.86 o
  -1   0  21        0.05       -2.16      2.16 o
   0   0  21       10.69        7.05      3.57 o
   1   0  21       22.73       22.13      5.44 o
  -3   1  21        1.43       -2.27      3.21 o
  -2   1  21       60.61       94.66      8.50 o
  -1   1  21       33.25       48.15      5.92 o
   0   1  21       93.05      100.31      7.97 o
   1   1  21      101.59      149.04     13.75 o
  -2   2  21       11.87       12.75      5.26 o
  -1   2  21       36.65       50.23      6.33 o
   0   2  21       37.68       50.37      6.16 o
   1   2  21       54.83       57.42      9.07 o
  -1   3  21        0.21       -1.72      3.58 o
   0   3  21       20.59       21.46      5.96 o
   1  -3  22        1.38       -1.11      3.74 o
  -3  -2  22        1.37       -0.35      2.85 o
  -2  -2  22       26.36       22.58      5.96 o
   0  -2  22        8.91       16.16      5.27 o
   1  -2  22        4.04       14.55      5.15 o
  -3  -1  22       13.12        9.83      4.57 o
  -2  -1  22       95.70      123.06     12.65 o
  -1  -1  22       17.91       10.39      4.19 o
   0  -1  22        0.66       -4.08      4.08 o
   1  -1  22       67.50       90.89     10.44 o
  -3   0  22       66.24       89.52     12.37 o
  -2   0  22       86.20      131.86     13.76 o
  -1   0  22       72.40       92.49      8.04 o
   0   0  22        6.36        5.19      3.61 o
   1   0  22       27.51       35.95      6.62 o
  -2   1  22       25.51       33.30      7.54 o
  -1   1  22        0.19        1.36      3.32 o
   0   1  22        4.05        5.96      3.95 o
   1   1  22       19.67       22.80      6.22 o
  -2   2  22       47.09       55.29      9.65 o
  -1   2  22       56.10       59.68      9.58 o
   0   2  22       43.81       67.85      9.91 o
  -2  -1  23        5.49       10.35      4.13 o
  -2   0  23       69.30      100.93     12.26 o
  -2   1  23       52.34       89.39     11.87 o
 
